# Supplementary material for: Interpretation of ATR-FTIR spectra of dental adhesives throughout simultaneous polymerization and solvent loss
Source: PLoS One. 2025 Jun 11;20(6):e0325692. doi: 10.1371/journal.pone.0325692 (PMC12157115; doi:10.1371/journal.pone.0325692)
Supplement: S5 Data sheets — (XLSX) [file pone.0325692.s001.xlsx]

## Sheet: spectra
	OS no pre-drying (300 s)					OS pre-dried (600 s)					OS mean																														GB no pre-drying (300 s)					GB pre-dried (600 s)
																						OU no pre-drying (300 s)					OU pre-dried (600 s)					OU mean
	Rep 1	Rep 2	Rep 3	mean		Rep 1	Rep 2	Rep 3	mean		mean 300	mean 600										Rep 1	Rep 2	Rep 3	Mean 300		Rep 1	Rep 2	Rep 3	Mean 300		mean 300	mean 600								Rep 1	Rep 2	Rep 3	mean		Rep 1	Rep 2	Rep 3	mean
4000	0.0376431	0.0455034	0.0427221	0.0419562	4000	0.0259307	0.023619	0.034606	0.0280519	4000	0.0419562	0.0280519									4000	0.0464727	0.0369824	0.0417276	0.0417276	4000	0.0532105	0.057037	0.049384	0.0532105	4000	0.0417276	0.0532105							4000	0.0273703	0.0276578	0.02672	0.0272494	4000	0.0503148	0.059693	0.054908	0.0549719
3998	0.0358131	0.0441295	0.0436895	0.0412107	3998	0.0248678	0.023542	0.03268	0.0270299	3998	0.0412107	0.0270299									3998	0.0450419	0.0350087	0.0400253	0.0400253	3998	0.052646	0.056982	0.0483101	0.052646	3998	0.0400253	0.052646							3998	0.027692	0.0292091	0.027774	0.028225	3998	0.0513148	0.06227	0.052427	0.0553373
3996	0.0344195	0.0430197	0.0446667	0.040702	3996	0.0233684	0.024206	0.030564	0.0260461	3996	0.040702	0.0260461									3996	0.0439213	0.0320663	0.0379938	0.0379938	3996	0.052948	0.05872	0.0471761	0.052948	3996	0.0379938	0.052948							3996	0.0280627	0.0303782	0.030231	0.0295573	3996	0.0507194	0.063848	0.051195	0.0552541
3994	0.0340162	0.0417823	0.0443615	0.0400533	3994	0.0214738	0.02639	0.030219	0.0260276	3994	0.0400533	0.0260276									3994	0.0433778	0.0300259	0.0367019	0.0367019	3994	0.053186	0.060324	0.0460484	0.0531861	3994	0.0367019	0.0531861							3994	0.0287411	0.0303106	0.032588	0.0305466	3994	0.0488634	0.063408	0.051316	0.0545291
3992	0.0347654	0.0397489	0.0420418	0.038852	3992	0.0199139	0.029254	0.031927	0.0270316	3992	0.038852	0.0270316									3992	0.0434738	0.0298997	0.0366868	0.0366868	3992	0.053101	0.060823	0.0453793	0.0531011	3992	0.0366868	0.0531011							3992	0.0293515	0.0294494	0.033591	0.0307973	3992	0.0470738	0.061008	0.052036	0.0533726
3990	0.0362611	0.0372983	0.0388972	0.0374855	3990	0.0191558	0.03102	0.033929	0.0280349	3990	0.0374855	0.0280349									3990	0.0438435	0.0313093	0.0375764	0.0375764	3990	0.0532375	0.060996	0.0454787	0.0532374	3990	0.0375764	0.0532374							3990	0.0295038	0.0290953	0.033023	0.0305407	3990	0.0463005	0.057715	0.052389	0.0521348
3988	0.0378399	0.0357894	0.0368973	0.0368422	3988	0.0189993	0.030793	0.03417	0.0279874	3988	0.0368422	0.0279874									3988	0.0439485	0.0333622	0.0386554	0.0386554	3988	0.053994	0.061969	0.046019	0.053994	3988	0.0386554	0.053994							3988	0.0291108	0.0300101	0.031671	0.030264	3988	0.0464808	0.054579	0.051714	0.0509246
3986	0.0389376	0.0360945	0.0367746	0.0372689	3986	0.019191	0.029116	0.032154	0.0268203	3986	0.0372689	0.0268203									3986	0.0436685	0.0353793	0.0395239	0.0395239	3986	0.0550305	0.063559	0.0465023	0.0550306	3986	0.0395239	0.0550306							3986	0.0284942	0.0318327	0.030602	0.0303096	3986	0.0469977	0.052316	0.050026	0.0497799
3984	0.0392486	0.037732	0.0376485	0.0382097	3984	0.0197753	0.026929	0.029016	0.0252401	3984	0.0382097	0.0252401									3984	0.0434622	0.0368492	0.0401557	0.0401557	3984	0.0558125	0.064521	0.0471043	0.0558126	3984	0.0401557	0.0558126							3984	0.0283722	0.0337069	0.030366	0.030815	3984	0.0474117	0.051662	0.048036	0.0490366
3982	0.0387479	0.039516	0.0382441	0.038836	3982	0.0206828	0.02471	0.026175	0.0238559	3982	0.038836	0.0238559									3982	0.0436063	0.0374346	0.0405204	0.0405204	3982	0.0563695	0.064185	0.0485544	0.0563696	3982	0.0405204	0.0563696							3982	0.0292758	0.034983	0.030797	0.0316853	3982	0.0478226	0.052995	0.046502	0.0491065
3980	0.0375933	0.0406141	0.0379689	0.0387254	3980	0.0215304	0.022664	0.024314	0.0228361	3980	0.0387254	0.0228361									3980	0.0435208	0.0373717	0.0404463	0.0404463	3980	0.0571585	0.06323	0.0510875	0.0571587	3980	0.0404463	0.0571587							3980	0.0306915	0.0353889	0.03157	0.0325501	3980	0.0486918	0.055522	0.045576	0.0499299
3978	0.0360358	0.040752	0.0370669	0.0379516	3978	0.0220982	0.021262	0.023575	0.0223117	3978	0.0379516	0.0223117									3978	0.0424883	0.037437	0.0399627	0.0399627	3978	0.0583095	0.062711	0.0539082	0.0583096	3978	0.0399627	0.0583096							3978	0.0312147	0.0350239	0.032709	0.0329825	3978	0.0503557	0.057537	0.044992	0.0509616
3976	0.0344669	0.0399015	0.0362759	0.0368814	3976	0.0225678	0.021016	0.024143	0.0225756	3976	0.0368814	0.0225756									3976	0.0409599	0.0380488	0.0395044	0.0395044	3976	0.0592985	0.062809	0.0557878	0.0592984	3976	0.0395044	0.0592984							3976	0.0299805	0.034376	0.034236	0.0328642	3976	0.0525707	0.057832	0.044729	0.0517106
3974	0.0334495	0.0382507	0.0361816	0.0359606	3974	0.0229804	0.02177	0.026078	0.0236095	3974	0.0359606	0.0236095									3974	0.0403186	0.0385566	0.0394376	0.0394376	3974	0.059397	0.062876	0.0559177	0.0593969	3974	0.0394376	0.0593969							3974	0.0277048	0.034011	0.03553	0.0324153	3974	0.0544421	0.056577	0.045005	0.052008
3972	0.03342	0.0363325	0.0365106	0.035421	3972	0.0229049	0.022649	0.028668	0.0247406	3972	0.035421	0.0247406									3972	0.0412196	0.0379795	0.0395995	0.0395995	3972	0.058346	0.062478	0.0542143	0.0583461	3972	0.0395995	0.0583461							3972	0.0258223	0.0340885	0.035689	0.0318666	3972	0.0549218	0.054748	0.045776	0.0518153
3970	0.0342038	0.0348442	0.036355	0.0351343	3970	0.0220164	0.022946	0.030483	0.0251485	3970	0.0351343	0.0251485									3970	0.0429512	0.0364026	0.0396769	0.0396769	3970	0.056634	0.061984	0.0512837	0.0566339	3970	0.0396769	0.0566339							3970	0.0248786	0.0343492	0.034685	0.0313043	3970	0.0536187	0.053248	0.046849	0.0512386
3968	0.0349591	0.0343269	0.035298	0.0348613	3968	0.0206192	0.022776	0.030339	0.0245781	3968	0.0348613	0.0245781									3968	0.0445877	0.0350367	0.0398122	0.0398122	3968	0.055117	0.061987	0.0482472	0.0551171	3968	0.0398122	0.0551171							3968	0.0243099	0.034504	0.033647	0.0308203	3968	0.0511703	0.052714	0.048408	0.0507641
3966	0.0348857	0.0349476	0.0338821	0.0345718	3966	0.0192887	0.022671	0.028253	0.0234042	3966	0.0345718	0.0234042									3966	0.0459641	0.0347245	0.0403443	0.0403443	3966	0.054257	0.062461	0.0460527	0.0542569	3966	0.0403443	0.0542569							3966	0.0236105	0.0343984	0.033559	0.0305226	3966	0.048807	0.053347	0.050646	0.0509333
3964	0.0340285	0.0363545	0.0327581	0.0343804	3964	0.0184074	0.022776	0.025464	0.0222158	3964	0.0343804	0.0222158									3964	0.0472052	0.034841	0.0410231	0.0410231	3964	0.053766	0.062762	0.0447705	0.0537662	3964	0.0410231	0.0537662							3964	0.0230719	0.0338995	0.034066	0.0303458	3964	0.0475842	0.054423	0.052792	0.0515997
3962	0.0331302	0.0376707	0.0319046	0.0342352	3962	0.0183148	0.022646	0.023618	0.0215263	3962	0.0342352	0.0215263									3962	0.0480019	0.034081	0.0410415	0.0410415	3962	0.053185	0.062425	0.0439449	0.053185	3962	0.0410415	0.053185							3962	0.0231763	0.0329975	0.034029	0.0300676	3962	0.0478636	0.054571	0.053362	0.0519322
3960	0.0326831	0.0379354	0.0310838	0.0339008	3960	0.0193469	0.021878	0.023673	0.0216326	3960	0.0339008	0.0216326									3960	0.0479075	0.0322359	0.0400717	0.0400717	3960	0.052645	0.061666	0.0436237	0.0526449	3960	0.0400717	0.0526449							3960	0.0237739	0.0321103	0.03296	0.0296147	3960	0.049168	0.053208	0.051848	0.051408
3958	0.0323811	0.0368721	0.0306419	0.0332984	3958	0.0211878	0.02088	0.0252	0.0224226	3958	0.0332984	0.0224226									3958	0.0469967	0.0305988	0.0387977	0.0387977	3958	0.0526535	0.060928	0.0443788	0.0526534	3958	0.0387977	0.0526534							3958	0.0242765	0.0318521	0.031331	0.0291532	3958	0.0504837	0.051389	0.04951	0.0504609
3956	0.0315643	0.0351274	0.0310956	0.0325958	3956	0.0226358	0.020581	0.026771	0.0233293	3956	0.0325958	0.0233293									3956	0.0457951	0.0303817	0.0380884	0.0380884	3956	0.0531775	0.060229	0.0461264	0.0531776	3956	0.0380884	0.0531776							3956	0.0244564	0.0323661	0.029673	0.0288318	3956	0.0508194	0.050646	0.048004	0.0498231
3954	0.0299702	0.0335669	0.0321658	0.031901	3954	0.0226241	0.021328	0.027185	0.0237124	3954	0.031901	0.0237124									3954	0.0448537	0.0313045	0.0380791	0.0380791	3954	0.0534735	0.059288	0.0476586	0.0534734	3954	0.0380791	0.0534734							3954	0.0245697	0.0331409	0.02814	0.0286169	3954	0.0497004	0.051375	0.047863	0.0496461
3952	0.0279109	0.0324323	0.0329704	0.0311045	3952	0.021315	0.022363	0.026508	0.0233953	3952	0.0311045	0.0233953									3952	0.0446259	0.032008	0.038317	0.038317	3952	0.0528965	0.058024	0.0477687	0.0528964	3952	0.038317	0.0528964							3952	0.0247531	0.0333859	0.026982	0.0283737	3952	0.0474852	0.052667	0.048646	0.0495994
3950	0.0258284	0.0312821	0.0331153	0.0300753	3950	0.0197723	0.022562	0.025868	0.0227341	3950	0.0300753	0.0227341									3950	0.0452069	0.0315729	0.0383899	0.0383899	3950	0.05158	0.056652	0.0465077	0.0515799	3950	0.0383899	0.0515799							3950	0.0247727	0.0325187	0.026672	0.0279878	3950	0.0452599	0.053473	0.049856	0.0495296
3948	0.023967	0.0298378	0.0329728	0.0289259	3948	0.0186289	0.021745	0.025996	0.0221233	3948	0.0289259	0.0221233									3948	0.045942	0.0303249	0.0381334	0.0381334	3948	0.0500885	0.055374	0.0448034	0.0500886	3948	0.0381334	0.0500886							3948	0.0245325	0.0305754	0.027213	0.0274403	3948	0.0441612	0.053642	0.05116	0.0496544
3946	0.0225771	0.0287945	0.0326968	0.0280228	3946	0.0176611	0.020817	0.026223	0.021567	3946	0.0280228	0.021567									3946	0.045999	0.0290885	0.0375438	0.0375438	3946	0.0488295	0.054379	0.04328	0.0488295	3946	0.0375438	0.0488295							3946	0.0244788	0.0284066	0.027799	0.0268948	3946	0.0446545	0.053761	0.052026	0.0501472
3944	0.0221964	0.0293499	0.0316808	0.0277424	3944	0.0166153	0.020435	0.025378	0.0208094	3944	0.0277424	0.0208094									3944	0.0455398	0.028127	0.0368334	0.0368334	3944	0.0482015	0.054159	0.0422439	0.0482015	3944	0.0368334	0.0482015							3944	0.025137	0.027263	0.027609	0.0266697	3944	0.046377	0.054263	0.051896	0.0508453
3942	0.0232864	0.0316603	0.0294756	0.0281408	3942	0.0156499	0.020037	0.023432	0.0197063	3942	0.0281408	0.0197063									3942	0.0454577	0.0271691	0.0363134	0.0363134	3942	0.0487395	0.055247	0.0422321	0.0487395	3942	0.0363134	0.0487395							3942	0.0262861	0.0277254	0.026763	0.0269248	3942	0.0485003	0.054883	0.050806	0.0513964
3940	0.0255225	0.0341316	0.0268327	0.0288289	3940	0.0148984	0.018763	0.021635	0.0184321	3940	0.0288289	0.0184321									3940	0.0457411	0.0261026	0.0359218	0.0359218	3940	0.0505065	0.057438	0.0435748	0.0505064	3940	0.0359218	0.0505064							3940	0.0270385	0.0290105	0.026134	0.0273943	3940	0.0503343	0.054864	0.049373	0.0515238
3938	0.0276236	0.0347299	0.025265	0.0292062	3938	0.0143018	0.016878	0.021004	0.0173946	3938	0.0292062	0.0173946									3938	0.0452346	0.0250966	0.0351656	0.0351656	3938	0.0527125	0.059803	0.0456222	0.0527126	3938	0.0351656	0.0527126							3938	0.0267913	0.0297179	0.026408	0.0276391	3938	0.0515954	0.053665	0.04811	0.0511235
3936	0.0281238	0.0327818	0.0258343	0.0289133	3936	0.0140275	0.015732	0.021297	0.0170188	3936	0.0289133	0.0170188									3936	0.0433309	0.0241696	0.0337502	0.0337502	3936	0.054277	0.061545	0.0470095	0.0542772	3936	0.0337502	0.0542772							3936	0.0257458	0.0290599	0.02764	0.0274819	3936	0.0522243	0.051527	0.047066	0.0502724
3934	0.0267107	0.0294931	0.0281932	0.0281323	3934	0.0144806	0.016393	0.021431	0.0174349	3934	0.0281323	0.0174349									3934	0.0411072	0.0231554	0.0321313	0.0321313	3934	0.0546595	0.062491	0.0468282	0.0546596	3934	0.0321313	0.0546596							3934	0.0245147	0.0272867	0.029445	0.0270821	3934	0.0521318	0.049506	0.046026	0.0492213
3932	0.0248021	0.0268729	0.0306125	0.0274292	3932	0.0155591	0.018555	0.020741	0.018285	3932	0.0274292	0.018285									3932	0.0401439	0.0222389	0.0311914	0.0311914	3932	0.0541445	0.062791	0.0454982	0.0541446	3932	0.0311914	0.0541446							3932	0.0234413	0.0252404	0.031209	0.0266302	3932	0.0512851	0.048648	0.044884	0.0482724
3930	0.0240728	0.0260935	0.0314765	0.0272143	3930	0.0163726	0.020915	0.019572	0.0189532	3930	0.0272143	0.0189532									3930	0.0406441	0.0222041	0.0314241	0.0314241	3930	0.0533825	0.062532	0.0442326	0.0533824	3930	0.0314241	0.0533824							3930	0.0224385	0.0237317	0.03222	0.0261301	3930	0.0500396	0.048858	0.043988	0.0476285
3928	0.0246357	0.0269225	0.0308495	0.0274692	3928	0.0161253	0.022338	0.018553	0.0190054	3928	0.0274692	0.0190054									3928	0.0417109	0.0236387	0.0326748	0.0326748	3928	0.0528405	0.061888	0.0437931	0.0528405	3928	0.0326748	0.0528405							3928	0.0214595	0.0233659	0.032088	0.0256378	3928	0.0490529	0.049006	0.044138	0.047399
3926	0.0253652	0.0283932	0.0301059	0.0279548	3926	0.0148984	0.022333	0.017791	0.0183408	3926	0.0279548	0.0183408									3926	0.0429124	0.0259965	0.0344544	0.0344544	3926	0.052688	0.061256	0.0441197	0.0526879	3926	0.0344544	0.0526879							3926	0.0208277	0.0244282	0.031201	0.0254856	3926	0.048694	0.048263	0.045862	0.0476063
3924	0.0255218	0.0294076	0.0302278	0.0283857	3924	0.013424	0.020932	0.017061	0.017139	3924	0.0283857	0.017139									3924	0.0443559	0.0279055	0.0361307	0.0361307	3924	0.0527705	0.060782	0.0447585	0.0527703	3924	0.0361307	0.0527703							3924	0.0209009	0.0264996	0.030525	0.0259752	3924	0.0486606	0.046888	0.048569	0.0480392
3922	0.0254274	0.0290251	0.0308414	0.0284313	3922	0.0124667	0.018694	0.016305	0.0158219	3922	0.0284313	0.0158219									3922	0.0457035	0.0285166	0.03711	0.03711	3922	0.0526195	0.059975	0.0452642	0.0526196	3922	0.03711	0.0526196							3922	0.021521	0.0285036	0.030807	0.0269439	3922	0.0483232	0.045806	0.050646	0.0482584
3920	0.0257246	0.0270995	0.0310328	0.0279523	3920	0.0124371	0.016772	0.015689	0.014966	3920	0.0279523	0.014966									3920	0.0462962	0.0283291	0.0373127	0.0373127	3920	0.0518895	0.058326	0.0454534	0.0518896	3920	0.0373127	0.0518896							3920	0.0219815	0.0295422	0.031988	0.0278372	3920	0.0475725	0.04564	0.050788	0.0480002
3918	0.0264622	0.024886	0.0307234	0.0273572	3918	0.0132246	0.016326	0.015416	0.0149889	3918	0.0273572	0.0149889									3918	0.046234	0.0283578	0.0372959	0.0372959	3918	0.0508825	0.056289	0.0454756	0.0508824	3918	0.0372959	0.0508824							3918	0.0218484	0.029629	0.033414	0.0282971	3918	0.0471499	0.046136	0.049294	0.0475266
3916	0.027178	0.0241763	0.0304835	0.0272793	3916	0.0143075	0.017356	0.015714	0.0157925	3916	0.0272793	0.0157925									3916	0.0462492	0.0287818	0.0375155	0.0375155	3916	0.050252	0.055038	0.0454657	0.0502519	3916	0.0375155	0.0502519							3916	0.021597	0.0293549	0.034478	0.0284766	3916	0.0477434	0.046578	0.047643	0.0473215
3914	0.0275811	0.0253366	0.0303094	0.0277424	3914	0.0152443	0.018592	0.01676	0.0168654	3914	0.0277424	0.0168654									3914	0.0464513	0.0291202	0.0377857	0.0377857	3914	0.050156	0.055089	0.045223	0.050156	3914	0.0377857	0.050156							3914	0.021975	0.029059	0.034886	0.02864	3914	0.0490238	0.0467	0.046882	0.0475353
3912	0.0275758	0.0269463	0.0296423	0.0280548	3912	0.0159407	0.018902	0.018407	0.0177499	3912	0.0280548	0.0177499									3912	0.0462906	0.0293308	0.0378107	0.0378107	3912	0.0501815	0.055811	0.0445518	0.0501814	3912	0.0378107	0.0501814							3912	0.022955	0.028681	0.034404	0.02868	3912	0.0500533	0.046878	0.047046	0.0479924
3910	0.0267344	0.0274065	0.028186	0.0274423	3910	0.0162964	0.018165	0.02007	0.0181771	3910	0.0274423	0.0181771									3910	0.0456415	0.0298947	0.0377681	0.0377681	3910	0.0499975	0.05627	0.043725	0.0499975	3910	0.0377681	0.0499975							3910	0.0236221	0.0282331	0.032758	0.0282044	3910	0.0501878	0.047615	0.047946	0.0485829
3908	0.0245489	0.0261758	0.0261834	0.025636	3908	0.0159494	0.016938	0.020994	0.0179605	3908	0.025636	0.0179605									3908	0.0450341	0.0310062	0.0380202	0.0380202	3908	0.049668	0.055977	0.0433592	0.0496681	3908	0.0380202	0.0496681							3908	0.0229737	0.0280265	0.030042	0.0270141	3908	0.0494528	0.049179	0.049516	0.0493826
3906	0.0214247	0.0238974	0.024377	0.023233	3906	0.0148432	0.016487	0.020855	0.0173951	3906	0.023233	0.0173951									3906	0.0448549	0.0319696	0.0384123	0.0384123	3906	0.0494445	0.055076	0.0438128	0.0494444	3906	0.0384123	0.0494444							3906	0.0211151	0.0281726	0.027136	0.0254746	3906	0.0487663	0.051145	0.051305	0.0504054
3904	0.0188739	0.0220107	0.0232445	0.0213764	3904	0.013894	0.017901	0.02019	0.0173283	3904	0.0213764	0.0173283									3904	0.0447395	0.031543	0.0381413	0.0381413	3904	0.049543	0.054418	0.0446676	0.0495429	3904	0.0381413	0.0495429							3904	0.0199713	0.0284042	0.025344	0.0245732	3904	0.0491827	0.052305	0.052207	0.0512316
3902	0.0181067	0.0217009	0.0226293	0.0208123	3902	0.0140548	0.020428	0.019697	0.0180599	3902	0.0208123	0.0180599									3902	0.0441077	0.0296568	0.0368822	0.0368822	3902	0.049972	0.054931	0.0450128	0.0499719	3902	0.0368822	0.0499719							3902	0.0212652	0.0285052	0.025276	0.0250155	3902	0.0504099	0.051757	0.051292	0.051153
3900	0.0186251	0.0228271	0.0225095	0.0213206	3900	0.0148134	0.022308	0.019249	0.0187901	3900	0.0213206	0.0187901									3900	0.0433093	0.0280363	0.0356728	0.0356728	3900	0.050339	0.056229	0.0444486	0.0503389	3900	0.0356728	0.0503389							3900	0.0236692	0.0283759	0.026377	0.0261407	3900	0.0513319	0.050122	0.049049	0.0501676
3898	0.0195994	0.0241864	0.0229341	0.02224	3898	0.0150204	0.022609	0.018487	0.0187055	3898	0.02224	0.0187055									3898	0.0430075	0.027797	0.0354022	0.0354022	3898	0.050089	0.056871	0.0433075	0.0500892	3898	0.0354022	0.0500892							3898	0.0246204	0.0280609	0.027811	0.0268308	3898	0.051645	0.048883	0.046702	0.0490767
3896	0.0210814	0.0246841	0.0237249	0.0231635	3896	0.0146302	0.021565	0.017411	0.0178687	3896	0.0231635	0.0178687									3896	0.0430627	0.0282791	0.0356709	0.0356709	3896	0.048919	0.055916	0.0419222	0.0489191	3896	0.0356709	0.0489191							3896	0.0234312	0.0276948	0.029089	0.0267383	3896	0.0518592	0.048828	0.04488	0.0485224
3894	0.0229765	0.0241834	0.0247088	0.0239562	3894	0.0146474	0.020164	0.016154	0.0169885	3894	0.0239562	0.0169885									3894	0.042942	0.0283239	0.0356329	0.0356329	3894	0.0470335	0.053686	0.0403815	0.0470337	3894	0.0356329	0.0470337							3894	0.021155	0.0273164	0.02988	0.0261171	3894	0.0523607	0.049641	0.043867	0.0486229
3892	0.0244835	0.0235535	0.025569	0.0245353	3892	0.0157716	0.019118	0.014964	0.0166179	3892	0.0245353	0.0166179									3892	0.0424826	0.0272538	0.0348682	0.0348682	3892	0.045202	0.051612	0.0387924	0.0452021	3892	0.0348682	0.0452021							3892	0.019201	0.027116	0.030101	0.0254727	3892	0.0526645	0.050636	0.043915	0.0490718
3890	0.0252014	0.0237644	0.0261841	0.02505	3890	0.0173995	0.018919	0.014192	0.0168368	3890	0.02505	0.0168368									3890	0.0419498	0.0251727	0.0335613	0.0335613	3890	0.044365	0.051148	0.0375823	0.0443651	3890	0.0335613	0.0443651							3890	0.0182388	0.0272671	0.030174	0.0252266	3890	0.0520092	0.051273	0.045009	0.0494304
3888	0.0254136	0.0248841	0.0263964	0.0255647	3888	0.018209	0.019565	0.014127	0.0173003	3888	0.0255647	0.0173003									3888	0.0416813	0.0229035	0.0322924	0.0322924	3888	0.0448105	0.05243	0.0371911	0.0448105	3888	0.0322924	0.0448105							3888	0.0182188	0.0277602	0.030616	0.0255317	3888	0.0503773	0.051493	0.04662	0.0494968
3886	0.0255228	0.025801	0.0260885	0.0258041	3886	0.0176813	0.020606	0.014704	0.0176638	3886	0.0258041	0.0176638									3886	0.0416148	0.0214638	0.0315393	0.0315393	3886	0.0459145	0.054297	0.0375323	0.0459146	3886	0.0315393	0.0459146							3886	0.0190449	0.0282811	0.031272	0.0261993	3886	0.0489836	0.051442	0.047912	0.0494459
3884	0.0252998	0.0254988	0.0254729	0.0254238	3884	0.0166153	0.02156	0.015549	0.0179081	3884	0.0254238	0.0179081									3884	0.0415015	0.0214291	0.0314653	0.0314653	3884	0.0466995	0.055372	0.0380271	0.0466995	3884	0.0314653	0.0466995							3884	0.0206029	0.0282839	0.031345	0.0267439	3884	0.0492472	0.050948	0.048254	0.0494831
3882	0.0243521	0.0243614	0.0250932	0.0246022	3882	0.0161773	0.021981	0.01649	0.0182161	3882	0.0246022	0.0182161									3882	0.0412188	0.0223634	0.0317911	0.0317911	3882	0.046672	0.055096	0.0382481	0.046672	3882	0.0317911	0.046672							3882	0.0225343	0.0274771	0.030328	0.0267798	3882	0.0509926	0.050007	0.047653	0.0495509
3880	0.0231258	0.0236572	0.0253631	0.0240487	3880	0.0167675	0.021676	0.017621	0.0186882	3880	0.0240487	0.0186882									3880	0.0407905	0.0232936	0.0320421	0.0320421	3880	0.045993	0.053656	0.0383298	0.0459929	3880	0.0320421	0.0459929							3880	0.0242381	0.0260722	0.02872	0.0263434	3880	0.0524005	0.049329	0.046788	0.0495058
3878	0.0225561	0.0238996	0.0262702	0.024242	3878	0.0178612	0.021095	0.019033	0.0193297	3878	0.024242	0.0193297									3878	0.0401827	0.0237293	0.031956	0.031956	3878	0.0449785	0.051385	0.0385717	0.0449784	3878	0.031956	0.0449784							3878	0.0253882	0.0244625	0.027479	0.0257766	3878	0.0522282	0.049468	0.046507	0.0494011
3876	0.0228344	0.0247105	0.0273917	0.0249789	3876	0.0186139	0.021031	0.020427	0.020024	3876	0.0249789	0.020024									3876	0.039277	0.0238136	0.0315453	0.0315453	3876	0.0437265	0.048689	0.0387643	0.0437266	3876	0.0315453	0.0437266							3876	0.0261392	0.0230819	0.027124	0.0254484	3876	0.0509843	0.0499	0.047081	0.0493218
3874	0.0232262	0.0255991	0.0284125	0.0257459	3874	0.0184176	0.022262	0.021187	0.0206222	3874	0.0257459	0.0206222									3874	0.0380432	0.0239733	0.0310083	0.0310083	3874	0.0423735	0.046442	0.0383053	0.0423736	3874	0.0310083	0.0423736							3874	0.0263617	0.0224772	0.027595	0.025478	3874	0.0502531	0.049463	0.047924	0.0492134
3872	0.0227498	0.0262638	0.0290992	0.0260376	3872	0.0171714	0.024379	0.020927	0.0208258	3872	0.0260376	0.0208258									3872	0.0368843	0.0247028	0.0307936	0.0307936	3872	0.0413935	0.045744	0.0370428	0.0413934	3872	0.0307936	0.0413934							3872	0.025605	0.0231877	0.028556	0.0257829	3872	0.0508657	0.048111	0.048078	0.0490182
3870	0.0214533	0.026252	0.0291037	0.025603	3870	0.0153303	0.02536	0.019904	0.0201981	3870	0.025603	0.0201981									3870	0.0363778	0.0261611	0.0312695	0.0312695	3870	0.041265	0.046792	0.0357384	0.0412651	3870	0.0312695	0.0412651							3870	0.0238275	0.0249659	0.02947	0.0260878	3870	0.0516411	0.047491	0.047179	0.0487704
3868	0.020541	0.0252139	0.0282893	0.0246814	3868	0.0136803	0.023904	0.018602	0.0187288	3868	0.0246814	0.0187288									3868	0.0366026	0.0278192	0.0322109	0.0322109	3868	0.0418535	0.048411	0.0352959	0.0418535	3868	0.0322109	0.0418535							3868	0.0216546	0.0265731	0.029788	0.0260052	3868	0.0509641	0.04847	0.045822	0.0484187
3866	0.0207038	0.0237893	0.0273092	0.0239341	3866	0.013017	0.021502	0.017232	0.0172503	3866	0.0239341	0.0172503									3866	0.037155	0.0285199	0.0328375	0.0328375	3866	0.0426285	0.049405	0.0358524	0.0426286	3866	0.0328375	0.0426286							3866	0.0197657	0.0270684	0.029393	0.025409	3866	0.0492801	0.049548	0.044798	0.0478754
3864	0.0210162	0.0233721	0.0270953	0.0238279	3864	0.0137163	0.020461	0.015713	0.0166301	3864	0.0238279	0.0166301									3864	0.0377945	0.0275176	0.032656	0.032656	3864	0.0432885	0.049738	0.0368385	0.0432883	3864	0.032656	0.0432883							3864	0.0184997	0.0268197	0.028732	0.0246838	3864	0.0484357	0.049253	0.044335	0.0473412
3862	0.0202887	0.0242743	0.0276223	0.0240618	3862	0.0151485	0.020819	0.014079	0.0166822	3862	0.0240618	0.0166822									3862	0.0385485	0.0255197	0.0320341	0.0320341	3862	0.043843	0.050073	0.0376126	0.0438429	3862	0.0320341	0.0438429							3862	0.0179055	0.0268685	0.028333	0.024369	3862	0.0490693	0.048533	0.043977	0.0471931
3860	0.0188127	0.0250482	0.0276442	0.023835	3860	0.0158665	0.020781	0.012733	0.0164602	3860	0.023835	0.0164602									3860	0.0393281	0.023943	0.0316355	0.0316355	3860	0.0442905	0.0507	0.0378807	0.0442904	3860	0.0316355	0.0442904							3860	0.0179933	0.0276565	0.028343	0.0246643	3860	0.0499473	0.048943	0.043081	0.0473238
3858	0.0179966	0.0241255	0.0266008	0.0229076	3858	0.0148337	0.019741	0.012284	0.0156196	3858	0.0229076	0.0156196									3858	0.0398943	0.0234236	0.0316589	0.0316589	3858	0.044713	0.051414	0.0380119	0.044713	3858	0.0316589	0.044713							3858	0.0184869	0.0284746	0.028608	0.0251898	3858	0.0498657	0.050062	0.041307	0.0470782
3856	0.0182835	0.0222227	0.0257651	0.0220904	3856	0.0126173	0.019256	0.013168	0.0150138	3856	0.0220904	0.0150138									3856	0.0405439	0.0234925	0.0320182	0.0320182	3856	0.04529	0.051681	0.0388992	0.0452901	3856	0.0320182	0.0452901							3856	0.0185796	0.0278661	0.029015	0.0251536	3856	0.0493669	0.05066	0.039002	0.046343
3854	0.0184679	0.0221335	0.0260553	0.0222189	3854	0.0110055	0.020059	0.015007	0.0153572	3854	0.0222189	0.0153572									3854	0.0419441	0.0231046	0.0325244	0.0325244	3854	0.045628	0.050486	0.0407702	0.0456281	3854	0.0325244	0.0456281							3854	0.0177512	0.0258765	0.029506	0.0243779	3854	0.0494308	0.050805	0.03796	0.0460653
3852	0.0176466	0.0243861	0.0267878	0.0229402	3852	0.010783	0.020805	0.016182	0.0159233	3852	0.0229402	0.0159233									3852	0.0432916	0.0220592	0.0326754	0.0326754	3852	0.044659	0.047449	0.041869	0.044659	3852	0.0326754	0.044659							3852	0.0169263	0.0243695	0.029785	0.0236936	3852	0.049937	0.050868	0.039496	0.046767
3850	0.0170429	0.0262309	0.0271735	0.0234824	3850	0.010822	0.020812	0.016288	0.015974	3850	0.0234824	0.015974									3850	0.0432895	0.0215475	0.0324185	0.0324185	3850	0.042567	0.044014	0.0411197	0.0425669	3850	0.0324185	0.0425669							3850	0.0172707	0.0242738	0.029654	0.0237328	3850	0.0504939	0.050756	0.042272	0.0478406
3848	0.0174971	0.0264847	0.0270746	0.0236855	3848	0.0101699	0.020592	0.016751	0.0158376	3848	0.0236855	0.0158376									3848	0.0424343	0.0219176	0.032176	0.032176	3848	0.0407145	0.041677	0.0397516	0.0407144	3848	0.032176	0.0407144							3848	0.0182558	0.0253614	0.029446	0.0243544	3848	0.0508856	0.050612	0.044503	0.0486669
3846	0.0183129	0.026056	0.0267472	0.0237054	3846	0.0090894	0.020686	0.017771	0.0158488	3846	0.0237054	0.0158488									3846	0.0420152	0.0224336	0.0322244	0.0322244	3846	0.0399315	0.040703	0.0391604	0.0399316	3846	0.0322244	0.0399316							3846	0.0184197	0.0270301	0.029517	0.0249889	3846	0.0509671	0.050391	0.045782	0.0490467
3844	0.0186629	0.0258177	0.0261546	0.0235451	3844	0.00840764	0.020742	0.018166	0.0157719	3844	0.0235451	0.0157719									3844	0.042882	0.0227674	0.0328247	0.0328247	3844	0.0399955	0.040571	0.0394203	0.0399956	3844	0.0328247	0.0399956							3844	0.0175324	0.0283065	0.029832	0.0252236	3844	0.0505722	0.050013	0.046367	0.0489841
3842	0.0186391	0.0253765	0.0253183	0.0231113	3842	0.00888192	0.0201	0.017281	0.015421	3842	0.0231113	0.015421									3842	0.044671	0.0232362	0.0339536	0.0339536	3842	0.0401695	0.040975	0.039364	0.0401695	3842	0.0339536	0.0401695							3842	0.0167178	0.0280759	0.029799	0.0248642	3842	0.0498847	0.049443	0.046507	0.0486116
3840	0.0188828	0.0237057	0.0246422	0.0224102	3840	0.010568	0.018986	0.015703	0.0150857	3840	0.0224102	0.0150857									3840	0.0456459	0.0240273	0.0348366	0.0348366	3840	0.040038	0.041955	0.038121	0.040038	3840	0.0348366	0.040038							3840	0.0166066	0.0262959	0.028819	0.0239072	3840	0.0494348	0.048371	0.046505	0.0481036
3838	0.0195128	0.0208911	0.0240836	0.0214958	3838	0.0127147	0.017774	0.014592	0.0150269	3838	0.0214958	0.0150269									3838	0.0441547	0.024654	0.0344044	0.0344044	3838	0.039906	0.043394	0.036418	0.039906	3838	0.0344044	0.039906							3838	0.0168903	0.0246249	0.027196	0.0229037	3838	0.049175	0.046837	0.046547	0.0475197
3836	0.0201621	0.0182607	0.0234163	0.020613	3836	0.0145254	0.016488	0.014157	0.0150568	3836	0.020613	0.0150568									3836	0.040641	0.0248841	0.0327626	0.0327626	3836	0.0401705	0.044789	0.0355524	0.0401706	3836	0.0327626	0.0401706							3836	0.0171953	0.0241906	0.026055	0.0224803	3836	0.0485418	0.045626	0.046379	0.0468489
3834	0.0203369	0.016992	0.0230253	0.0201181	3834	0.0155067	0.015391	0.013788	0.0148952	3834	0.0201181	0.0148952									3834	0.0372503	0.0251879	0.0312191	0.0312191	3834	0.040699	0.045701	0.0356967	0.0406989	3834	0.0312191	0.0406989							3834	0.0172884	0.0244304	0.026287	0.0226686	3834	0.0473695	0.045434	0.045827	0.0462102
3832	0.0197661	0.0172911	0.0232654	0.0201075	3832	0.0153538	0.015049	0.013116	0.0145063	3832	0.0201075	0.0145063									3832	0.0357594	0.0257965	0.0307779	0.0307779	3832	0.041064	0.046132	0.0359965	0.0410642	3832	0.0307779	0.0410642							3832	0.0173093	0.0246142	0.027925	0.0232828	3832	0.0460394	0.045975	0.045265	0.0457598
3830	0.0187719	0.0184024	0.0235905	0.0202549	3830	0.0141973	0.015532	0.012268	0.0139991	3830	0.0202549	0.0139991									3830	0.0365129	0.0263431	0.031428	0.031428	3830	0.041065	0.046399	0.0357315	0.0410652	3830	0.031428	0.0410652							3830	0.0175002	0.0247317	0.030335	0.024189	3830	0.0448798	0.046399	0.045153	0.0454773
3828	0.0181206	0.0191097	0.0232367	0.0201557	3828	0.0126921	0.01638	0.011591	0.0135544	3828	0.0201557	0.0135544									3828	0.0384917	0.0264022	0.032447	0.032447	3828	0.040925	0.046831	0.0350187	0.0409249	3828	0.032447	0.0409249							3828	0.0181263	0.0248847	0.032588	0.0251997	3828	0.043994	0.046287	0.045476	0.0452523
3826	0.0180158	0.0187692	0.0221496	0.0196449	3826	0.0115402	0.017193	0.011388	0.0133737	3826	0.0196449	0.0133737									3826	0.0400964	0.0260054	0.0330509	0.0330509	3826	0.0410295	0.047534	0.0345249	0.0410295	3826	0.0330509	0.0410295							3826	0.0193502	0.0248171	0.033774	0.0259804	3826	0.0434196	0.046119	0.045887	0.0451419
3824	0.0176867	0.0178409	0.0208742	0.0188006	3824	0.010982	0.017524	0.011766	0.013424	3824	0.0188006	0.013424									3824	0.0402394	0.0255834	0.0329114	0.0329114	3824	0.0414605	0.048375	0.034546	0.0414605	3824	0.0329114	0.0414605							3824	0.020892	0.0244201	0.033431	0.0262477	3824	0.0431262	0.04704	0.045928	0.0453647
3822	0.0164876	0.017245	0.0203095	0.018014	3822	0.0108806	0.017337	0.012571	0.0135962	3822	0.018014	0.0135962									3822	0.0392029	0.025479	0.032341	0.032341	3822	0.041899	0.049099	0.0346986	0.0418989	3822	0.032341	0.0418989							3822	0.0219515	0.0240168	0.031857	0.0259418	3822	0.0432608	0.049465	0.045248	0.0459913
3820	0.0146707	0.0175836	0.0208656	0.0177066	3820	0.0110291	0.017145	0.01336	0.0138447	3820	0.0177066	0.0138447									3820	0.0384247	0.0254455	0.0319351	0.0319351	3820	0.042083	0.049477	0.0346893	0.0420831	3820	0.0319351	0.0420831							3820	0.0219033	0.0240269	0.02992	0.0252834	3820	0.0438918	0.052085	0.044034	0.0466703
3818	0.0132265	0.0188007	0.0218093	0.0179455	3818	0.0112324	0.017447	0.013507	0.0140621	3818	0.0179455	0.0140621									3818	0.0386241	0.025002	0.0318131	0.0318131	3818	0.041981	0.049246	0.0347159	0.041981	3818	0.0318131	0.041981							3818	0.0210671	0.0242127	0.028499	0.0245929	3818	0.0446979	0.053067	0.043039	0.0469346
3816	0.0130819	0.0203847	0.0221152	0.0185273	3816	0.011353	0.018045	0.012966	0.0141213	3816	0.0185273	0.0141213									3816	0.0391141	0.0242945	0.0317043	0.0317043	3816	0.0415495	0.048193	0.0349065	0.0415497	3816	0.0317043	0.0415497							3816	0.0202253	0.0240595	0.028074	0.0241196	3816	0.0452162	0.052283	0.042827	0.0467754
3814	0.0144281	0.0218427	0.0217775	0.0193494	3814	0.0113514	0.018184	0.012495	0.0140101	3814	0.0193494	0.0140101									3814	0.0393246	0.0238131	0.0315689	0.0315689	3814	0.0408475	0.046544	0.0351512	0.0408476	3814	0.0315689	0.0408476							3814	0.019905	0.0237993	0.028606	0.0241034	3814	0.0452283	0.051167	0.043228	0.0465411
3812	0.0166372	0.0229442	0.0216505	0.0204106	3812	0.0113127	0.017588	0.012741	0.0138806	3812	0.0204106	0.0138806									3812	0.0394103	0.0237573	0.0315838	0.0315838	3812	0.040086	0.044811	0.0353611	0.040086	3812	0.0315838	0.040086							3812	0.0201814	0.0239166	0.029574	0.0245573	3812	0.0449362	0.050661	0.043729	0.0464421
3810	0.0186562	0.0236494	0.0223048	0.0215368	3810	0.0114104	0.016701	0.013726	0.0139458	3810	0.0215368	0.0139458									3810	0.039546	0.0239501	0.031748	0.031748	3810	0.0394775	0.04344	0.0355149	0.0394775	3810	0.031748	0.0394775							3810	0.0206564	0.024427	0.030269	0.0251175	3810	0.0447481	0.050489	0.044006	0.0464144
3808	0.0196421	0.0240407	0.0233463	0.022343	3808	0.0116951	0.016162	0.014921	0.0142594	3808	0.022343	0.0142594									3808	0.0395046	0.0241233	0.031814	0.031814	3808	0.0391105	0.042603	0.0356185	0.0391107	3808	0.031814	0.0391107							3808	0.0206301	0.0249971	0.03032	0.0253157	3808	0.0449295	0.049911	0.044074	0.0463048
3806	0.0192264	0.0243598	0.0236922	0.0224261	3806	0.0118863	0.016369	0.015712	0.0146558	3806	0.0224261	0.0146558									3806	0.0390706	0.0242149	0.0316427	0.0316427	3806	0.038884	0.042133	0.0356345	0.0388838	3806	0.0316427	0.0388838							3806	0.0196845	0.0253774	0.029919	0.0249936	3806	0.045423	0.04853	0.044148	0.0460337
3804	0.0175203	0.024793	0.0226689	0.0216607	3804	0.0115557	0.01712	0.015874	0.0148499	3804	0.0216607	0.0148499									3804	0.0385616	0.0243465	0.031454	0.031454	3804	0.0385645	0.041743	0.0353863	0.0385646	3804	0.031454	0.0385646							3804	0.0183548	0.0257304	0.029452	0.0245124	3804	0.045843	0.046692	0.044392	0.0456423
3802	0.0153972	0.0250521	0.0210557	0.0205017	3802	0.0107662	0.017791	0.015576	0.0147111	3802	0.0205017	0.0147111									3802	0.0384093	0.0246318	0.0315206	0.0315206	3802	0.038034	0.041388	0.0346797	0.0380339	3802	0.0315206	0.0380339							3802	0.0176452	0.0263661	0.029051	0.0243541	3802	0.0457638	0.045272	0.044632	0.0452226
3800	0.0142038	0.024673	0.020326	0.0197343	3800	0.0101901	0.018062	0.01511	0.014454	3800	0.0197343	0.014454									3800	0.0384547	0.025012	0.0317334	0.0317334	3800	0.037511	0.041314	0.0337084	0.0375111	3800	0.0317334	0.0375111							3800	0.0178918	0.027117	0.028728	0.0245789	3800	0.0450666	0.0448	0.044585	0.0448172
3798	0.0144406	0.0237877	0.0206813	0.0196365	3798	0.0102063	0.01757	0.014705	0.0141604	3798	0.0196365	0.0141604									3798	0.0382911	0.0252291	0.0317601	0.0317601	3798	0.0373725	0.041713	0.033032	0.0373725	3798	0.0317601	0.0373725							3798	0.0185487	0.0276186	0.02866	0.0249424	3798	0.0438316	0.045198	0.044177	0.0444022
3796	0.0155564	0.0229132	0.0213853	0.0199516	3796	0.0104191	0.016258	0.014479	0.0137187	3796	0.0199516	0.0137187									3796	0.0378724	0.0250963	0.0314844	0.0314844	3796	0.037714	0.04243	0.0329976	0.0377139	3796	0.0314844	0.0377139							3796	0.0190089	0.0276796	0.028943	0.0252105	3796	0.0425352	0.045928	0.043501	0.0439881
3794	0.016621	0.0224064	0.0218172	0.0202815	3794	0.0102971	0.01466	0.014422	0.0131264	3794	0.0202815	0.0131264									3794	0.0375048	0.024676	0.0310904	0.0310904	3794	0.0382475	0.043099	0.0333963	0.0382476	3794	0.0310904	0.0382476							3794	0.019143	0.0273967	0.029236	0.0252586	3794	0.0417624	0.04639	0.042716	0.0436228
3792	0.0171907	0.0221787	0.0219003	0.0204232	3792	0.00983975	0.013423	0.014259	0.0125072	3792	0.0204232	0.0125072									3792	0.0373482	0.024128	0.0307381	0.0307381	3792	0.038667	0.043534	0.0338002	0.0386671	3792	0.0307381	0.0386671							3792	0.019047	0.0271136	0.029034	0.0250649	3792	0.0416673	0.046426	0.042014	0.0433691
3790	0.017366	0.021938	0.0220004	0.0204348	3790	0.00952335	0.013046	0.013672	0.0120805	3790	0.0204348	0.0120805									3790	0.0373488	0.0236004	0.0304746	0.0304746	3790	0.0388685	0.043761	0.0339759	0.0388685	3790	0.0304746	0.0388685							3790	0.0187247	0.0270114	0.028325	0.024687	3790	0.0420033	0.046164	0.041696	0.0432878
3788	0.0172866	0.0215167	0.0222217	0.0203417	3788	0.00978666	0.013246	0.012826	0.0119529	3788	0.0203417	0.0119529									3788	0.0374166	0.023046	0.0302313	0.0302313	3788	0.0389155	0.043982	0.0338485	0.0389153	3788	0.0302313	0.0389153							3788	0.0184623	0.0270468	0.027634	0.024381	3788	0.042347	0.045778	0.042029	0.0433847
3786	0.0172642	0.0209367	0.022412	0.0202043	3786	0.0106381	0.013441	0.012248	0.012109	3786	0.0202043	0.012109									3786	0.0374528	0.0223765	0.0299147	0.0299147	3786	0.038897	0.044386	0.0334079	0.038897	3786	0.0299147	0.038897							3786	0.0186204	0.0269987	0.027419	0.024346	3786	0.0426331	0.045277	0.043035	0.0436484
3784	0.0175651	0.0205301	0.0223052	0.0201335	3784	0.0117172	0.013424	0.01234	0.0124937	3784	0.0201335	0.0124937									3784	0.0374906	0.0217859	0.0296382	0.0296382	3784	0.0388375	0.044963	0.0327123	0.0388376	3784	0.0296382	0.0388376							3784	0.01905	0.0267886	0.027535	0.0244579	3784	0.0430814	0.044731	0.044377	0.0440631
3782	0.0182129	0.0206015	0.0219505	0.020255	3782	0.0125978	0.013578	0.012913	0.0130296	3782	0.020255	0.0130296									3782	0.0376382	0.0216423	0.0296402	0.0296402	3782	0.03876	0.045538	0.0319824	0.0387601	3782	0.0296402	0.0387601							3782	0.0193013	0.0265843	0.027463	0.0244495	3782	0.0437914	0.044417	0.045404	0.0445375
3780	0.0187542	0.0210892	0.0216285	0.0204906	3780	0.0128911	0.014244	0.013375	0.0135034	3780	0.0204906	0.0135034									3780	0.0379449	0.0220381	0.0299915	0.0299915	3780	0.0386425	0.045813	0.0314724	0.0386426	3780	0.0299915	0.0386426							3780	0.0190328	0.0265246	0.026967	0.0241748	3780	0.044541	0.044438	0.045596	0.0448583
3778	0.0187309	0.0215147	0.0212226	0.0204894	3778	0.0123422	0.014748	0.013452	0.0135141	3778	0.0204894	0.0135141									3778	0.0382035	0.0225539	0.0303787	0.0303787	3778	0.038382	0.045652	0.0311115	0.0383818	3778	0.0303787	0.0383818							3778	0.0185504	0.0266892	0.026281	0.0238402	3778	0.0449676	0.044607	0.044936	0.0448369
3776	0.0185497	0.0213376	0.020527	0.0201381	3776	0.0111142	0.01447	0.013385	0.0129897	3776	0.0201381	0.0129897									3776	0.0381252	0.0227661	0.0304456	0.0304457	3776	0.0379145	0.045185	0.0306441	0.0379145	3776	0.0304457	0.0379145							3776	0.0183995	0.0269753	0.025798	0.0237243	3776	0.045084	0.044504	0.043822	0.04447
3774	0.0187061	0.0205859	0.019716	0.0196693	3774	0.00977582	0.013785	0.013547	0.0123693	3774	0.0196693	0.0123693									3774	0.037804	0.0226019	0.0302029	0.0302029	3774	0.0374015	0.044722	0.0300807	0.0374014	3774	0.0302029	0.0374014							3774	0.0187923	0.0270995	0.025715	0.0238689	3774	0.0451086	0.043813	0.042634	0.0438519
3772	0.0188777	0.0199387	0.0194604	0.0194256	3772	0.00897985	0.013732	0.013913	0.0122083	3772	0.0194256	0.0122083									3772	0.0376435	0.0221914	0.0299175	0.0299175	3772	0.0371985	0.044628	0.0297693	0.0371986	3772	0.0299175	0.0371986							3772	0.0195522	0.0266331	0.026025	0.0240701	3772	0.0452112	0.04262	0.041522	0.0431177
3770	0.0182997	0.0202097	0.0201277	0.0195457	3770	0.0090367	0.014703	0.014186	0.0126419	3770	0.0195457	0.0126419									3770	0.037885	0.0217432	0.0298141	0.0298141	3770	0.0375545	0.045052	0.0300565	0.0375543	3770	0.0298141	0.0375543							3770	0.0202609	0.0254978	0.026646	0.0241349	3770	0.0453109	0.041528	0.040646	0.042495
3768	0.0171163	0.0214422	0.0211449	0.0199011	3768	0.00966775	0.015707	0.014258	0.0132109	3768	0.0199011	0.0132109									3768	0.0381716	0.0214928	0.0298322	0.0298322	3768	0.038339	0.045779	0.0308994	0.0383391	3768	0.0298322	0.0383391							3768	0.0208212	0.0243986	0.027402	0.0242073	3768	0.0451322	0.041265	0.040361	0.0422527
3766	0.0165398	0.0226495	0.0217066	0.0202986	3766	0.010509	0.015713	0.014269	0.013497	3766	0.0202986	0.013497									3766	0.0379976	0.0216793	0.0298384	0.0298384	3766	0.039149	0.046431	0.0318674	0.0391491	3766	0.0298384	0.0391491							3766	0.0213081	0.0240052	0.028075	0.0244628	3766	0.0446328	0.041875	0.040742	0.0424166
3764	0.0172036	0.0227668	0.0220623	0.0206776	3764	0.0115878	0.015441	0.014413	0.0138139	3764	0.0206776	0.0138139									3764	0.0374636	0.0223266	0.0298951	0.0298951	3764	0.039758	0.046847	0.0326692	0.0397581	3764	0.0298951	0.0397581							3764	0.0215712	0.0239478	0.028524	0.024681	3764	0.0442485	0.042629	0.041361	0.0427462
3762	0.0178994	0.0218054	0.0228402	0.0208483	3762	0.0129158	0.016106	0.014652	0.0145579	3762	0.0208483	0.0145579									3762	0.0372159	0.0231371	0.0301765	0.0301765	3762	0.0401285	0.047041	0.033216	0.0401285	3762	0.0301765	0.0401285							3762	0.0212858	0.0236047	0.028686	0.0245255	3762	0.044246	0.04314	0.04173	0.0430387
3760	0.0170719	0.0206841	0.0240941	0.0206167	3760	0.014075	0.017869	0.014837	0.0155937	3760	0.0206167	0.0155937									3760	0.0376112	0.0237547	0.030683	0.030683	3760	0.0401775	0.046914	0.0334409	0.0401775	3760	0.030683	0.0401775							3760	0.0203774	0.0231502	0.028567	0.0240315	3760	0.0444603	0.043785	0.041683	0.0433094
3758	0.0145269	0.0204075	0.0252355	0.0200566	3758	0.0145832	0.020006	0.01504	0.0165431	3758	0.0200566	0.0165431									3758	0.0384107	0.0240582	0.0312344	0.0312344	3758	0.0398185	0.0462	0.0334367	0.0398184	3758	0.0312344	0.0398184							3758	0.0192379	0.0233184	0.028301	0.0236191	3758	0.0446659	0.04482	0.041335	0.043607
3756	0.0114013	0.0212361	0.0258612	0.0194995	3756	0.01446	0.021924	0.015363	0.017249	3756	0.0194995	0.017249									3756	0.0391065	0.0240701	0.0315883	0.0315883	3756	0.0392625	0.044857	0.0336682	0.0392626	3756	0.0315883	0.0392626							3756	0.0181833	0.0243502	0.028105	0.0235462	3756	0.0450786	0.045757	0.040891	0.0439089
3754	0.00878183	0.0227587	0.0261421	0.0192275	3754	0.0141202	0.02339	0.015545	0.0176851	3754	0.0192275	0.0176851									3754	0.0394828	0.0239002	0.0316915	0.0316915	3754	0.038949	0.043203	0.0346953	0.0389491	3754	0.0316915	0.0389491							3754	0.0169031	0.0256447	0.028282	0.0236099	3754	0.0461779	0.046148	0.040703	0.044343
3752	0.00723712	0.0241443	0.0262782	0.0192199	3752	0.0138077	0.023829	0.015375	0.0176706	3752	0.0192199	0.0176706									3752	0.0397416	0.0236449	0.0316932	0.0316932	3752	0.0391425	0.041857	0.0364285	0.0391427	3752	0.0316932	0.0391427							3752	0.0152941	0.026634	0.029045	0.0236577	3752	0.0477409	0.046685	0.041345	0.045257
3750	0.00735354	0.0244029	0.0263253	0.0193606	3750	0.0134375	0.023003	0.015072	0.0171708	3750	0.0193606	0.0171708									3750	0.0402029	0.0232222	0.0317125	0.0317125	3750	0.0395995	0.041275	0.0379237	0.0395994	3750	0.0317125	0.0395994							3750	0.0141995	0.027385	0.030106	0.0238968	3750	0.0487004	0.04823	0.043091	0.0466738
3748	0.00910619	0.0234134	0.0262919	0.0196038	3748	0.0131003	0.021774	0.014862	0.0165788	3748	0.0196038	0.0165788									3748	0.0409069	0.0224558	0.0316814	0.0316814	3748	0.0398905	0.041355	0.0384263	0.0398906	3748	0.0316814	0.0398906							3748	0.0143771	0.0280041	0.030518	0.0242997	3748	0.0486679	0.049987	0.045006	0.047887
3746	0.0112438	0.0222273	0.0262274	0.0198995	3746	0.0132909	0.021364	0.014392	0.016349	3746	0.0198995	0.016349									3746	0.0415085	0.0215376	0.031523	0.031523	3746	0.0399705	0.04168	0.0382611	0.0399705	3746	0.031523	0.0399705							3746	0.0153494	0.0278632	0.029589	0.0242672	3746	0.0488263	0.050136	0.045586	0.0481828
3744	0.0124762	0.0218252	0.0259382	0.0200799	3744	0.0142128	0.021764	0.013346	0.0164409	3744	0.0200799	0.0164409									3744	0.0416792	0.0209876	0.0313334	0.0313334	3744	0.03997	0.041977	0.0379632	0.0399701	3744	0.0313334	0.0399701							3744	0.0159886	0.0265894	0.027896	0.0234913	3744	0.0499641	0.048392	0.044507	0.047621
3742	0.0131343	0.022027	0.0251639	0.0201084	3742	0.0152413	0.021887	0.012171	0.0164331	3742	0.0201084	0.0164331									3742	0.0413919	0.0210412	0.0312166	0.0312165	3742	0.0398725	0.042253	0.0374917	0.0398724	3742	0.0312165	0.0398724							3742	0.0161094	0.0249883	0.026717	0.0226049	3742	0.0511088	0.046364	0.0427	0.0467243
3740	0.0142523	0.0221411	0.0240498	0.0201477	3740	0.0153799	0.021266	0.011809	0.0161516	3740	0.0201477	0.0161516									3740	0.0409068	0.0213374	0.0311221	0.0311221	3740	0.0396825	0.042729	0.0366359	0.0396825	3740	0.0311221	0.0396825							3740	0.0160982	0.0239979	0.026596	0.0222307	3740	0.0508777	0.045274	0.04102	0.0457239
3738	0.0159052	0.0218915	0.0233967	0.0203978	3738	0.0143502	0.020549	0.012869	0.0159227	3738	0.0203978	0.0159227									3738	0.0404805	0.0211762	0.0308284	0.0308284	3738	0.039594	0.043652	0.0355358	0.0395939	3738	0.0308284	0.0395939							3738	0.015707	0.0236778	0.027051	0.0221453	3738	0.0492573	0.044901	0.039758	0.0446388
3736	0.0173421	0.0214999	0.0241954	0.0210125	3736	0.0131001	0.020455	0.014854	0.0161364	3736	0.0210125	0.0161364									3736	0.0400802	0.0204279	0.0302541	0.0302541	3736	0.0399215	0.044765	0.0350778	0.0399214	3736	0.0302541	0.0399214							3736	0.0144453	0.0236901	0.027403	0.0218461	3736	0.0479169	0.044724	0.03942	0.0440203
3734	0.0176489	0.0215253	0.0258333	0.0216692	3734	0.0127743	0.020523	0.016298	0.0165318	3734	0.0216692	0.0165318									3734	0.039505	0.0199844	0.0297447	0.0297447	3734	0.040608	0.045478	0.0357382	0.0406081	3734	0.0297447	0.0406081							3734	0.0129628	0.0240645	0.027388	0.0214718	3734	0.0479878	0.044835	0.040324	0.0443823
3732	0.0170232	0.0219789	0.0267786	0.0219269	3732	0.0134594	0.02029	0.016418	0.0167225	3732	0.0219269	0.0167225									3732	0.0387951	0.0206832	0.0297391	0.0297392	3732	0.0411405	0.045747	0.0365337	0.0411404	3732	0.0297392	0.0411404							3732	0.012485	0.0247016	0.027238	0.0214749	3732	0.0486542	0.045238	0.041863	0.0452517
3730	0.0166497	0.0221722	0.0263993	0.0217404	3730	0.0143413	0.019964	0.016118	0.0168078	3730	0.0217404	0.0168078									3730	0.038349	0.0221337	0.0302414	0.0302414	3730	0.0413515	0.046008	0.0366954	0.0413516	3730	0.0302414	0.0413516							3730	0.0131421	0.0254418	0.027305	0.021963	3730	0.0486692	0.045701	0.0433	0.0458901
3728	0.0170775	0.0218188	0.0250139	0.0213034	3728	0.0146806	0.0198	0.016359	0.0169465	3728	0.0213034	0.0169465									3728	0.038528	0.0232512	0.0308896	0.0308896	3728	0.041509	0.046554	0.0364636	0.0415089	3728	0.0308896	0.0415089							3728	0.0141169	0.0263009	0.027544	0.0226539	3728	0.0477778	0.046088	0.044427	0.0460976
3726	0.0179093	0.0214618	0.0233962	0.0209224	3726	0.0143673	0.019622	0.017071	0.0170201	3726	0.0209224	0.0170201									3726	0.0393	0.0235644	0.0314322	0.0314322	3726	0.041668	0.0472	0.0361355	0.0416678	3726	0.0314322	0.0416678							3726	0.0146178	0.0272076	0.027661	0.0231621	3726	0.0464789	0.046344	0.045307	0.0460433
3724	0.0187159	0.021725	0.022708	0.0210496	3724	0.0138926	0.019327	0.017743	0.0169875	3724	0.0210496	0.0169875									3724	0.0401137	0.0233695	0.0317416	0.0317416	3724	0.0416345	0.047571	0.0356982	0.0416346	3724	0.0317416	0.0416346							3724	0.0147418	0.0277717	0.027596	0.0233698	3724	0.0454244	0.0463	0.045965	0.0458965
3722	0.0191726	0.0226992	0.0234487	0.0217735	3722	0.013829	0.019111	0.01794	0.01696	3722	0.0217735	0.01696									3722	0.0404746	0.0233187	0.0318966	0.0318966	3722	0.041366	0.047591	0.0351414	0.0413661	3722	0.0318966	0.0413661							3722	0.0151615	0.0276794	0.0274	0.0234136	3722	0.0448102	0.045931	0.046362	0.0457011
3720	0.0192652	0.023849	0.0246904	0.0226015	3720	0.0142285	0.018951	0.017657	0.0169455	3720	0.0226015	0.0169455									3720	0.0404139	0.0238941	0.032154	0.032154	3720	0.041084	0.047492	0.0346756	0.0410839	3720	0.032154	0.0410839							3720	0.0159846	0.0272295	0.026966	0.0233934	3720	0.0444586	0.045701	0.046512	0.0455572
3718	0.0194408	0.0245324	0.025007	0.0229934	3718	0.0146027	0.018383	0.01726	0.0167486	3718	0.0229934	0.0167486									3718	0.0402376	0.0250618	0.0326497	0.0326497	3718	0.040963	0.047478	0.0344481	0.040963	3718	0.0326497	0.040963							3718	0.0167219	0.0270448	0.026202	0.0233229	3718	0.0441854	0.046034	0.046531	0.0455835
3716	0.0201582	0.0245476	0.0242398	0.0229819	3716	0.0144153	0.017446	0.017146	0.0163358	3716	0.0229819	0.0163358									3716	0.0401281	0.0263731	0.0332506	0.0332506	3716	0.0410155	0.047693	0.0343385	0.0410157	3716	0.0332506	0.0410157							3716	0.0170374	0.0271421	0.025253	0.0231442	3716	0.0441559	0.046602	0.046534	0.045764
3714	0.0211933	0.0243302	0.0235751	0.0230329	3714	0.0136761	0.016824	0.017471	0.0159904	3714	0.0230329	0.0159904									3714	0.0402425	0.0273545	0.0337985	0.0337985	3714	0.0410995	0.048185	0.0340137	0.0410994	3714	0.0337985	0.0410994							3714	0.0168815	0.0267993	0.024568	0.0227496	3714	0.0447596	0.046699	0.046519	0.0459925
3712	0.0221251	0.0243104	0.0242151	0.0235502	3712	0.0130414	0.017032	0.018125	0.0160661	3712	0.0235502	0.0160661									3712	0.04067	0.0277224	0.0341962	0.0341962	3712	0.041113	0.048604	0.0336215	0.0411128	3712	0.0341962	0.0411128							3712	0.0164759	0.0257269	0.024688	0.0222969	3712	0.0458556	0.046101	0.046447	0.0461345
3710	0.0225888	0.0246319	0.0256688	0.0242965	3710	0.013017	0.017517	0.018629	0.0163877	3710	0.0242965	0.0163877									3710	0.0412528	0.0275513	0.0344021	0.0344021	3710	0.041011	0.048323	0.0336991	0.041011	3710	0.0344021	0.041011							3710	0.016395	0.0248214	0.02561	0.0222755	3710	0.0465228	0.045548	0.046266	0.0461123
3708	0.0227445	0.0250525	0.0264277	0.0247416	3708	0.0133663	0.017381	0.018694	0.0164804	3708	0.0247416	0.0164804									3708	0.0416818	0.0272024	0.0344421	0.0344421	3708	0.0408595	0.047523	0.0341964	0.0408596	3708	0.0344421	0.0408596							3708	0.0170034	0.0248249	0.026628	0.0228188	3708	0.0463138	0.045673	0.045952	0.0459796
3706	0.0232075	0.0252516	0.0261199	0.0248597	3706	0.0136741	0.016736	0.018647	0.0163524	3706	0.0248597	0.0163524									3706	0.0420008	0.0269481	0.0344744	0.0344744	3706	0.0409615	0.047113	0.0348104	0.0409616	3706	0.0344744	0.0409616							3706	0.0179654	0.0254242	0.027164	0.0235179	3706	0.0456341	0.046592	0.045628	0.0459514
3704	0.0240861	0.0253222	0.0258128	0.0250737	3704	0.0140414	0.016628	0.018803	0.0164908	3704	0.0250737	0.0164908									3704	0.0425347	0.0269573	0.034746	0.034746	3704	0.0417405	0.0478	0.0356807	0.0417404	3704	0.034746	0.0417404							3704	0.0187825	0.0259318	0.027097	0.0239371	3704	0.0451478	0.047221	0.045553	0.0459739
3702	0.0248723	0.0256322	0.0265376	0.0256807	3702	0.0148879	0.017711	0.019105	0.0172346	3702	0.0256807	0.0172346									3702	0.043391	0.0274788	0.0354349	0.0354349	3702	0.0432705	0.049537	0.0370035	0.0432703	3702	0.0354349	0.0432703							3702	0.0192831	0.0260648	0.02666	0.0240026	3702	0.0453124	0.048417	0.045992	0.0465738
3700	0.0251957	0.0262589	0.0281403	0.0265316	3700	0.0162872	0.019376	0.019448	0.0183704	3700	0.0265316	0.0183704									3700	0.0441795	0.0284174	0.0362984	0.0362984	3700	0.044961	0.05149	0.0384317	0.0449609	3700	0.0362984	0.0449609							3700	0.019694	0.0260793	0.026303	0.0240254	3700	0.0460645	0.047811	0.046977	0.0469508
3698	0.0252951	0.0269195	0.0295547	0.0272564	3698	0.0178201	0.020266	0.019825	0.0193037	3698	0.0272564	0.0193037									3698	0.0445091	0.0292926	0.0369008	0.0369008	3698	0.046076	0.052771	0.0393806	0.0460759	3698	0.0369008	0.0460759							3698	0.0205087	0.0264109	0.026339	0.0244195	3698	0.0468181	0.047736	0.048176	0.0475767
3696	0.0256913	0.0274641	0.0302926	0.027816	3696	0.0190445	0.01995	0.020469	0.0198212	3696	0.027816	0.0198212									3696	0.0445916	0.0297697	0.0371807	0.0371807	3696	0.046512	0.053152	0.0398724	0.0465121	3696	0.0371807	0.0465121							3696	0.0217924	0.0271665	0.026766	0.0252416	3696	0.0470734	0.048963	0.049225	0.0484205
3694	0.0262749	0.0283603	0.0307312	0.0284555	3694	0.0198234	0.019275	0.021608	0.0202355	3694	0.0284555	0.0202355									3694	0.0452397	0.0299308	0.0375853	0.0375853	3694	0.046633	0.052883	0.0403826	0.0466329	3694	0.0375853	0.0466329							3694	0.0230701	0.0280406	0.027443	0.0261846	3694	0.0468105	0.050387	0.049949	0.0490488
3692	0.0267374	0.0300804	0.0315604	0.0294594	3692	0.0204024	0.019603	0.023081	0.0210288	3692	0.0294594	0.0210288									3692	0.0470616	0.0302219	0.0386418	0.0386418	3692	0.046775	0.052303	0.0412475	0.0467752	3692	0.0386418	0.0467752							3692	0.0238083	0.0286679	0.028394	0.0269567	3692	0.046589	0.051415	0.050278	0.0494273
3690	0.0271559	0.0323517	0.0332437	0.0309171	3690	0.02098	0.021619	0.024219	0.0222727	3690	0.0309171	0.0222727									3690	0.0494157	0.0311489	0.0402823	0.0402823	3690	0.0471715	0.051709	0.0426338	0.0471714	3690	0.0402823	0.0471714							3690	0.0239573	0.0292481	0.029726	0.0276438	3690	0.0470492	0.051185	0.050526	0.0495867
3688	0.0274191	0.0344816	0.0352705	0.0323904	3688	0.0214979	0.024192	0.024486	0.023392	3688	0.0323904	0.023392									3688	0.050781	0.0327224	0.0417517	0.0417517	3688	0.04776	0.051431	0.0440886	0.0477599	3688	0.0417517	0.0477599							3688	0.0240879	0.0302022	0.031177	0.028489	3688	0.0481852	0.050273	0.051128	0.0498621
3686	0.027673	0.0358895	0.0368185	0.0334603	3686	0.0220618	0.025926	0.024397	0.0241283	3686	0.0334603	0.0241283									3686	0.0508502	0.0346983	0.0427742	0.0427742	3686	0.0483965	0.051727	0.0450661	0.0483965	3686	0.0427742	0.0483965							3686	0.0245095	0.0313725	0.032347	0.0294097	3686	0.0496026	0.049793	0.051974	0.0504565
3684	0.0282979	0.0364885	0.0377328	0.0341731	3684	0.0227417	0.026813	0.025067	0.0248739	3684	0.0341731	0.0248739									3684	0.050644	0.0368789	0.0437615	0.0437615	3684	0.049173	0.052544	0.0458015	0.0491728	3684	0.0437615	0.0491728							3684	0.0249432	0.0325046	0.03326	0.0302359	3684	0.0509591	0.050442	0.052574	0.051325
3682	0.0292071	0.0367117	0.0384561	0.0347916	3682	0.023363	0.027807	0.026883	0.0260177	3682	0.0347916	0.0260177									3682	0.050946	0.0389849	0.0449655	0.0449654	3682	0.0501985	0.053602	0.0467952	0.0501986	3682	0.0449654	0.0501986							3682	0.0252831	0.0336239	0.0341	0.0310023	3682	0.05205	0.051893	0.052669	0.052204
3680	0.0300291	0.0373096	0.0396567	0.0356651	3680	0.0238186	0.029968	0.029378	0.0277215	3680	0.0356651	0.0277215									3680	0.0518272	0.0406892	0.0462582	0.0462582	3680	0.0514155	0.054594	0.0482372	0.0514156	3680	0.0462582	0.0514156							3680	0.0256172	0.0348287	0.03499	0.031812	3680	0.052844	0.053403	0.052573	0.05294
3678	0.0306416	0.0388944	0.0415094	0.0370151	3678	0.024353	0.033205	0.031823	0.0297937	3678	0.0370151	0.0297937									3678	0.0530095	0.0417701	0.0473898	0.0473898	3678	0.052564	0.055286	0.0498416	0.0525639	3678	0.0473898	0.0525639							3678	0.0263699	0.0362408	0.035959	0.0328566	3678	0.0533175	0.05486	0.052999	0.0537255
3676	0.031505	0.0411143	0.0434309	0.0386834	3676	0.025386	0.036097	0.033671	0.031718	3676	0.0386834	0.031718									3676	0.0542378	0.0422623	0.0482501	0.0482501	3676	0.0533485	0.055548	0.0511493	0.0533486	3676	0.0482501	0.0533486							3676	0.0280843	0.0376199	0.03682	0.0341747	3676	0.0534984	0.056505	0.054281	0.0547615
3674	0.0328937	0.0429544	0.0445129	0.0401203	3674	0.0268075	0.037141	0.034989	0.0329792	3674	0.0401203	0.0329792									3674	0.0553439	0.0424939	0.0489189	0.0489189	3674	0.053766	0.055549	0.0519828	0.0537659	3674	0.0489189	0.0537659							3674	0.0304724	0.0385154	0.03733	0.0354393	3674	0.053542	0.057984	0.055845	0.0557903
3672	0.0347327	0.0439843	0.0448498	0.0411889	3672	0.0280568	0.036747	0.036297	0.0337003	3672	0.0411889	0.0337003									3672	0.0559352	0.0429243	0.0494297	0.0494297	3672	0.0541875	0.05581	0.0525649	0.0541875	3672	0.0494297	0.0541875							3672	0.0324974	0.0389998	0.03764	0.0363791	3672	0.0539417	0.058581	0.057089	0.0565372
3670	0.0366786	0.044713	0.0454005	0.042264	3670	0.0290284	0.036574	0.037771	0.0344578	3670	0.042264	0.0344578									3670	0.0557629	0.0438186	0.0497907	0.0497907	3670	0.0548855	0.056578	0.0531934	0.0548856	3670	0.0497907	0.0548856							3670	0.0334599	0.0395862	0.038261	0.0371024	3670	0.0551298	0.058326	0.058101	0.0571856
3668	0.0382423	0.0456579	0.046632	0.0435107	3668	0.0301044	0.037324	0.039116	0.0355148	3668	0.0435107	0.0355148									3668	0.0551025	0.0450979	0.0501002	0.0501002	3668	0.055762	0.057644	0.0538798	0.0557619	3668	0.0501002	0.0557619							3668	0.0337156	0.0403996	0.039397	0.0378374	3668	0.0569381	0.058074	0.059156	0.058056
3666	0.0393021	0.0468039	0.0481119	0.0447393	3666	0.0314525	0.038387	0.0402	0.0366798	3666	0.0447393	0.0366798									3666	0.0544835	0.0465397	0.0505116	0.0505116	3666	0.0565665	0.05871	0.0544234	0.0565666	3666	0.0505116	0.0565666							3666	0.0340243	0.0411951	0.040733	0.0386508	3666	0.0587635	0.058609	0.060405	0.0592592
3664	0.0403319	0.0478395	0.0494138	0.0458617	3664	0.0328765	0.039263	0.041297	0.0378122	3664	0.0458617	0.0378122									3664	0.0542295	0.0478892	0.0510594	0.0510594	3664	0.0571985	0.059666	0.0547315	0.0571987	3664	0.0510594	0.0571987							3664	0.0347755	0.0418574	0.041846	0.039493	3664	0.0602658	0.059927	0.062003	0.0607319
3662	0.0417094	0.0487154	0.0506456	0.0470235	3662	0.0342034	0.040381	0.042651	0.0390785	3662	0.0470235	0.0390785									3662	0.0544861	0.0489501	0.0517181	0.0517181	3662	0.0577615	0.060582	0.0549411	0.0577615	3662	0.0517181	0.0577615							3662	0.0358482	0.0424679	0.042637	0.0403177	3662	0.0616821	0.061252	0.064046	0.0623267
3660	0.0432836	0.0497098	0.0519462	0.0483132	3660	0.0354894	0.042279	0.044182	0.0406501	3660	0.0483132	0.0406501									3660	0.0552648	0.0496905	0.0524777	0.0524777	3660	0.058436	0.061576	0.0552963	0.0584361	3660	0.0524777	0.0584361							3660	0.0370157	0.043199	0.043428	0.0412142	3660	0.0634649	0.061881	0.066327	0.063891
3658	0.0448053	0.0509145	0.0528079	0.0495092	3658	0.0368091	0.044368	0.045567	0.042248	3658	0.0495092	0.042248									3658	0.056256	0.0503689	0.0533124	0.0533124	3658	0.059303	0.062592	0.0560137	0.0593029	3658	0.0533124	0.0593029							3658	0.03839	0.0442666	0.044651	0.0424359	3658	0.0655306	0.062034	0.068238	0.0652675
3656	0.0464597	0.0519647	0.0528224	0.0504156	3656	0.0380267	0.045469	0.046682	0.0433926	3656	0.0504156	0.0433926									3656	0.0568044	0.0513682	0.0540863	0.0540863	3656	0.0604005	0.063448	0.0573535	0.0604007	3656	0.0540863	0.0604007							3656	0.0402502	0.0457444	0.046283	0.0440925	3656	0.0672508	0.062547	0.069231	0.0663429
3654	0.048271	0.0527561	0.0528099	0.051279	3654	0.0388209	0.045683	0.047783	0.0440956	3654	0.051279	0.0440956									3654	0.0565625	0.0528935	0.054728	0.054728	3654	0.0617915	0.064089	0.0594937	0.0617914	3654	0.054728	0.0617914							3654	0.0424894	0.0473713	0.047799	0.0458866	3654	0.0683555	0.063803	0.069374	0.0671775
3652	0.0495215	0.053759	0.0540456	0.052442	3652	0.0393856	0.046347	0.049236	0.0449895	3652	0.052442	0.0449895									3652	0.0560979	0.0548711	0.0554845	0.0554845	3652	0.0631985	0.064635	0.0617616	0.0631984	3652	0.0554845	0.0631984							3652	0.044548	0.0487987	0.048786	0.0473776	3652	0.0693065	0.065522	0.069262	0.0680302
3650	0.0501291	0.0550297	0.0570285	0.0540624	3650	0.040746	0.048763	0.051104	0.046871	3650	0.0540624	0.046871									3650	0.0565312	0.05694	0.0567356	0.0567356	3650	0.0641305	0.065047	0.0632139	0.0641305	3650	0.0567356	0.0641305							3650	0.0460358	0.05019	0.049498	0.0485746	3650	0.0705688	0.067186	0.069724	0.0691596
3648	0.0504024	0.0564336	0.0601997	0.0556786	3648	0.0432077	0.052234	0.052897	0.0494462	3648	0.0556786	0.0494462									3648	0.0581831	0.0584562	0.0583197	0.0583197	3648	0.0644685	0.065209	0.0637283	0.0644686	3648	0.0583197	0.0644686							3648	0.0469682	0.0519838	0.050419	0.0497903	3648	0.0715798	0.068617	0.070809	0.0703353
3646	0.0505384	0.0578267	0.0615138	0.0566263	3646	0.0458626	0.054577	0.054149	0.0515295	3646	0.0566263	0.0515295									3646	0.0599792	0.0593402	0.0596597	0.0596597	3646	0.064537	0.065403	0.0636709	0.064537	3646	0.0596597	0.064537							3646	0.047451	0.0539964	0.051623	0.0510235	3646	0.0717588	0.070109	0.071748	0.0712053
3644	0.0512749	0.0587475	0.0611768	0.0570664	3644	0.0481206	0.055307	0.055254	0.0528939	3644	0.0570664	0.0528939									3644	0.0611259	0.0600489	0.0605874	0.0605874	3644	0.0646475	0.065837	0.0634581	0.0646475	3644	0.0605874	0.0646475							3644	0.0474935	0.05579	0.053197	0.0521602	3644	0.0716207	0.071707	0.072337	0.0718882
3642	0.0528058	0.0591893	0.0606774	0.0575575	3642	0.0501092	0.055663	0.056696	0.0541561	3642	0.0575575	0.0541561									3642	0.0617818	0.0606307	0.0612063	0.0612062	3642	0.065004	0.066496	0.0635117	0.0650039	3642	0.0612062	0.0650039							3642	0.0476182	0.0571406	0.055132	0.0532969	3642	0.0719615	0.072978	0.072931	0.0726235
3640	0.0543734	0.0598336	0.0610428	0.0584166	3640	0.0520485	0.056787	0.058312	0.0557158	3640	0.0584166	0.0557158									3640	0.0623305	0.0609631	0.0616468	0.0616468	3640	0.065827	0.067464	0.0641905	0.0658272	3640	0.0616468	0.0658272							3640	0.048357	0.0579607	0.05701	0.0544426	3640	0.0731559	0.07373	0.073878	0.073588
3638	0.0553091	0.0611952	0.0620112	0.0595052	3638	0.0538631	0.058563	0.059783	0.057403	3638	0.0595052	0.057403									3638	0.0629947	0.0610465	0.0620206	0.0620206	3638	0.067102	0.068701	0.0655033	0.0671021	3638	0.0620206	0.0671021							3638	0.0496216	0.0584911	0.05846	0.0555242	3638	0.0748811	0.074566	0.075252	0.0748997
3636	0.055912	0.0628702	0.0626304	0.0604709	3636	0.0552846	0.060123	0.061022	0.0588099	3636	0.0604709	0.0588099									3636	0.0637573	0.0609431	0.0623502	0.0623502	3636	0.068483	0.069946	0.0670199	0.068483	3636	0.0623502	0.068483							3636	0.0513324	0.0592077	0.059539	0.056693	3636	0.0764898	0.076115	0.076798	0.0764676
3634	0.0568948	0.0640945	0.062695	0.0612281	3634	0.0563141	0.061301	0.06224	0.0599517	3634	0.0612281	0.0599517									3634	0.0644866	0.0607939	0.0626403	0.0626403	3634	0.0696245	0.070984	0.0682651	0.0696245	3634	0.0626403	0.0696245							3634	0.0532716	0.0604158	0.060654	0.0581138	3634	0.0777345	0.07803	0.078295	0.0780198
3632	0.0583424	0.0647522	0.0633432	0.0621459	3632	0.0575789	0.063137	0.063712	0.061476	3632	0.0621459	0.061476									3632	0.0650921	0.0609177	0.0630049	0.0630049	3632	0.0704695	0.071883	0.0690559	0.0704695	3632	0.0630049	0.0704695							3632	0.0549876	0.061951	0.062074	0.0596709	3632	0.0791692	0.079312	0.079771	0.0794174
3630	0.0596548	0.0654065	0.0656304	0.0635639	3630	0.0597646	0.06635	0.065439	0.0638512	3630	0.0635639	0.0638512									3630	0.0656487	0.0616739	0.0636613	0.0636613	3630	0.071202	0.072766	0.0696381	0.071202	3630	0.0636613	0.071202							3630	0.0562429	0.0634348	0.063488	0.0610552	3630	0.08136	0.079636	0.081244	0.0807467
3628	0.0603321	0.0663887	0.0686644	0.0651284	3628	0.0625306	0.06965	0.067056	0.0664122	3628	0.0651284	0.0664122									3628	0.0662513	0.0628601	0.0645557	0.0645557	3628	0.0719115	0.073498	0.0703252	0.0719116	3628	0.0645557	0.0719116							3628	0.0572438	0.064678	0.064247	0.0620563	3628	0.0837692	0.079932	0.082452	0.0820511
3626	0.0608305	0.0671907	0.0707308	0.0662507	3626	0.0649843	0.071361	0.068447	0.0682641	3626	0.0662507	0.0682641									3626	0.066852	0.0639809	0.0654164	0.0654164	3626	0.0724765	0.073875	0.0710783	0.0724766	3626	0.0654164	0.0724766							3626	0.0583585	0.0658173	0.064272	0.0628159	3626	0.0855527	0.081145	0.083262	0.0833199
3624	0.0618883	0.0673116	0.0714689	0.0668896	3624	0.0667482	0.071621	0.070103	0.0694907	3624	0.0668896	0.0694907									3624	0.0673815	0.0647386	0.06606	0.06606	3624	0.0729525	0.074053	0.0718516	0.0729524	3624	0.06606	0.0729524							3624	0.0595781	0.0671869	0.064047	0.063604	3624	0.086638	0.083086	0.083954	0.0845593
3622	0.0632159	0.0671858	0.0717301	0.0673773	3622	0.0679868	0.072094	0.072175	0.0707519	3622	0.0673773	0.0707519									3622	0.0678991	0.0650119	0.0664555	0.0664555	3622	0.073563	0.074363	0.0727633	0.0735631	3622	0.0664555	0.0735631							3622	0.0605467	0.0688173	0.063958	0.0644407	3622	0.0876199	0.084775	0.084895	0.0857633
3620	0.0639831	0.0676304	0.072018	0.0678772	3620	0.069143	0.0739	0.074177	0.0724067	3620	0.0678772	0.0724067									3620	0.0685827	0.06511	0.0668463	0.0668463	3620	0.0742465	0.074822	0.0736708	0.0742464	3620	0.0668463	0.0742464							3620	0.0611411	0.0704333	0.064337	0.0653038	3620	0.08908	0.085608	0.086236	0.0869747
3618	0.0643521	0.0685413	0.0721355	0.068343	3618	0.0705777	0.076286	0.075667	0.0741769	3618	0.068343	0.0741769									3618	0.0694709	0.0657092	0.06759	0.06759	3618	0.0746795	0.075094	0.0742646	0.0746794	3618	0.06759	0.0746794							3618	0.0618416	0.0718086	0.065486	0.0663787	3618	0.090837	0.086051	0.087807	0.0882317
3616	0.0652386	0.0690769	0.0719711	0.0687622	3616	0.0722335	0.077833	0.076823	0.0756298	3616	0.0687622	0.0756298									3616	0.0703487	0.0672157	0.0687822	0.0687822	3616	0.07472	0.074927	0.0745126	0.0747199	3616	0.0687822	0.0747199							3616	0.0632378	0.0728759	0.067211	0.0677749	3616	0.0920522	0.086985	0.089244	0.0894271
3614	0.0669058	0.0690299	0.0719314	0.069289	3614	0.0738431	0.078587	0.078212	0.0768807	3614	0.069289	0.0768807									3614	0.0710015	0.0693108	0.0701562	0.0701562	3614	0.0746625	0.074587	0.0747382	0.0746626	3614	0.0701562	0.0746626							3614	0.0652377	0.0736339	0.068856	0.0692425	3614	0.0924202	0.088515	0.09036	0.0904317
3612	0.0685291	0.0692574	0.0723295	0.0700387	3612	0.0753129	0.079647	0.079961	0.078307	3612	0.0700387	0.078307									3612	0.0714869	0.0712835	0.0713852	0.0713852	3612	0.074954	0.074634	0.075274	0.074954	3612	0.0713852	0.074954							3612	0.0670773	0.074238	0.070042	0.0704524	3612	0.0926533	0.090013	0.091289	0.0913184
3610	0.0692682	0.0704908	0.0729315	0.0708968	3610	0.0767302	0.081276	0.081615	0.0798737	3610	0.0708968	0.0798737									3610	0.0719828	0.0727651	0.0723739	0.0723739	3610	0.0757605	0.075382	0.0761389	0.0757605	3610	0.0723739	0.0757605							3610	0.0683272	0.0751148	0.07111	0.0715173	3610	0.0936584	0.091	0.092196	0.0922848
3608	0.0691781	0.0722936	0.0734442	0.0716386	3608	0.0781718	0.082805	0.082811	0.0812626	3608	0.0716386	0.0812626									3608	0.0726178	0.073967	0.0732924	0.0732924	3608	0.076926	0.076657	0.0771946	0.0769259	3608	0.0732924	0.0769259							3608	0.0693288	0.076557	0.072612	0.0728326	3608	0.0955117	0.091495	0.093125	0.0933772
3606	0.0688628	0.0736504	0.0738031	0.0721054	3606	0.0796119	0.083704	0.083635	0.082317	3606	0.0721054	0.082317									3606	0.0734665	0.0751204	0.0742935	0.0742935	3606	0.0782445	0.078055	0.0784341	0.0782445	3606	0.0742935	0.0782445							3606	0.070564	0.0784567	0.074493	0.0745046	3606	0.0973576	0.091952	0.094053	0.0944542
3604	0.0689189	0.0740673	0.0740813	0.0723558	3604	0.0809689	0.084305	0.084303	0.0831923	3604	0.0723558	0.0831923									3604	0.0745269	0.0761196	0.0753232	0.0753232	3604	0.0796075	0.079284	0.0799308	0.0796074	3604	0.0753232	0.0796074							3604	0.0719588	0.0803989	0.076171	0.0761762	3604	0.0984732	0.092802	0.094945	0.0954067
3602	0.0695553	0.0738591	0.0743431	0.0725858	3602	0.0822187	0.085403	0.085023	0.0842149	3602	0.0725858	0.0842149									3602	0.0757433	0.0767519	0.0762476	0.0762476	3602	0.0809165	0.080248	0.0815848	0.0809164	3602	0.0762476	0.0809164							3602	0.073191	0.0818964	0.077302	0.0774631	3602	0.0988727	0.094029	0.095755	0.0962189
3600	0.0705171	0.0736734	0.0747693	0.0729866	3600	0.0834653	0.087449	0.086025	0.0856464	3600	0.0729866	0.0856464									3600	0.0770211	0.0769817	0.0770014	0.0770014	3600	0.0820315	0.080976	0.0830873	0.0820316	3600	0.0770014	0.0820316							3600	0.074298	0.0826249	0.078126	0.0783496	3600	0.0990322	0.095227	0.09642	0.0968931
3598	0.0711922	0.0739667	0.0756371	0.0735987	3598	0.0848623	0.090105	0.087425	0.0874641	3598	0.0735987	0.0874641									3598	0.0782597	0.0769934	0.0776266	0.0776266	3598	0.0828055	0.081489	0.0841223	0.0828056	3598	0.0776266	0.0828056							3598	0.0754913	0.0826423	0.079047	0.0790602	3598	0.0994294	0.096052	0.096947	0.0974761
3596	0.0711545	0.0747074	0.0768445	0.0742355	3596	0.0863955	0.092398	0.089047	0.0892802	3596	0.0742355	0.0892802									3596	0.0792967	0.0770118	0.0781543	0.0781543	3596	0.0831475	0.081779	0.0845163	0.0831476	3596	0.0781543	0.0831476							3596	0.0767989	0.0824622	0.080096	0.0797857	3596	0.100268	0.096677	0.097446	0.0981303
3594	0.0707882	0.0755082	0.0779	0.0747321	3594	0.0878311	0.093725	0.090564	0.0907067	3594	0.0747321	0.0907067									3594	0.079899	0.077223	0.078561	0.078561	3594	0.083106	0.081911	0.0843013	0.0831061	3594	0.078561	0.0831061							3594	0.0778763	0.0826493	0.081014	0.0805132	3594	0.101501	0.097498	0.09803	0.0990097
3592	0.0708694	0.076182	0.0785721	0.0752078	3592	0.0889409	0.094503	0.091839	0.091761	3592	0.0752078	0.091761									3592	0.0800169	0.0777476	0.0788823	0.0788823	3592	0.0829655	0.08215	0.083781	0.0829655	3592	0.0788823	0.0829655							3592	0.0783816	0.0834086	0.081617	0.0811357	3592	0.102887	0.098514	0.09875	0.10005
3590	0.0717351	0.0769763	0.0791528	0.0759547	3590	0.0898515	0.095535	0.092896	0.0927608	3590	0.0759547	0.0927608									3590	0.0800384	0.0786157	0.079327	0.079327	3590	0.083201	0.082898	0.0835038	0.0832009	3590	0.079327	0.0832009							3590	0.0785102	0.0846714	0.081884	0.0816885	3590	0.104067	0.099411	0.099601	0.101026
3588	0.0731547	0.0781425	0.0800588	0.0771187	3588	0.091072	0.097064	0.093769	0.0939683	3588	0.0771187	0.0939683									3588	0.0805972	0.0797651	0.0801812	0.0801812	3588	0.0841905	0.08429	0.0840905	0.0841903	3588	0.0801812	0.0841903							3588	0.0790674	0.0863112	0.081954	0.0824442	3588	0.104901	0.100133	0.10061	0.101881
3586	0.0744742	0.0796011	0.081059	0.0783781	3586	0.092835	0.09843	0.094518	0.095261	3586	0.0783781	0.095261									3586	0.0819468	0.0810941	0.0815204	0.0815204	3586	0.085715	0.085855	0.0855751	0.085715	3586	0.0815204	0.085715							3586	0.0807081	0.0881629	0.082227	0.0836993	3586	0.105668	0.101036	0.10184	0.102848
3584	0.0753303	0.0809616	0.0815081	0.0792667	3584	0.0946677	0.098924	0.095283	0.0962916	3584	0.0792667	0.0962916									3584	0.0836993	0.0826503	0.0831748	0.0831748	3584	0.0870465	0.08694	0.0871534	0.0870466	3584	0.0831748	0.0870466							3584	0.0830246	0.0900109	0.083243	0.0854262	3584	0.106774	0.102308	0.1033	0.104127
3582	0.076014	0.0818467	0.0815075	0.0797894	3582	0.095938	0.09882	0.096231	0.0969963	3582	0.0797894	0.0969963									3582	0.0854595	0.0844844	0.0849719	0.0849719	3582	0.0877835	0.087408	0.088159	0.0877835	3582	0.0849719	0.0877835							3582	0.0850507	0.091691	0.08523	0.0873239	3582	0.108378	0.103614	0.104861	0.105618
3580	0.0767406	0.0822642	0.0819963	0.0803337	3580	0.0965265	0.099054	0.097378	0.0976528	3580	0.0803337	0.0976528									3580	0.087188	0.0863648	0.0867764	0.0867764	3580	0.0881655	0.087664	0.0886671	0.0881655	3580	0.0867764	0.0881655							3580	0.0863593	0.0931327	0.08778	0.0890907	3580	0.110408	0.104568	0.106278	0.107085
3578	0.0774201	0.0825962	0.0836499	0.0812221	3578	0.096919	0.100031	0.098532	0.098494	3578	0.0812221	0.098494									3578	0.0887895	0.0879674	0.0883784	0.0883784	3578	0.0885895	0.088107	0.0890723	0.0885896	3578	0.0883784	0.0885896							3578	0.0871343	0.0943972	0.090162	0.0905645	3578	0.112589	0.10528	0.107288	0.108386
3576	0.0781769	0.0832478	0.0861676	0.0825308	3576	0.0977285	0.101205	0.099568	0.0995005	3576	0.0825308	0.0995005									3576	0.0898435	0.0891743	0.0895089	0.0895089	3576	0.0891655	0.088724	0.089607	0.0891655	3576	0.0895089	0.0891655							3576	0.0877215	0.0956214	0.091941	0.0917613	3576	0.114436	0.106187	0.107794	0.109472
3574	0.0792788	0.0844315	0.0887724	0.0841609	3574	0.0990968	0.101927	0.100647	0.100557	3574	0.0841609	0.100557									3574	0.0900903	0.090122	0.0901061	0.0901061	3574	0.0898015	0.089256	0.0903466	0.0898014	3574	0.0901061	0.0898014							3574	0.0882816	0.0968734	0.093143	0.092766	3574	0.115473	0.107454	0.107996	0.110308
3572	0.08047	0.0862019	0.0910251	0.085899	3572	0.10067	0.102385	0.102075	0.10171	3572	0.085899	0.10171									3572	0.0899267	0.0910307	0.0904787	0.0904787	3572	0.0905565	0.08971	0.0914027	0.0905564	3572	0.0904787	0.0905564							3572	0.0886617	0.0980599	0.093881	0.0935342	3572	0.115645	0.108839	0.108259	0.110914
3570	0.0809501	0.0882911	0.0926733	0.0873048	3570	0.102202	0.103315	0.103937	0.103151	3570	0.0873048	0.103151									3570	0.0901511	0.0921419	0.0911465	0.0911465	3570	0.0915945	0.090444	0.0927454	0.0915946	3570	0.0911465	0.0915946							3570	0.088708	0.0989438	0.094129	0.0939269	3570	0.115498	0.110094	0.108785	0.111459
3568	0.0806725	0.0898186	0.093432	0.0879744	3568	0.103908	0.10508	0.105847	0.104945	3568	0.0879744	0.104945									3568	0.0910981	0.093577	0.0923375	0.0923375	3568	0.0929355	0.091686	0.0941854	0.0929356	3568	0.0923375	0.0929356							3568	0.0886677	0.0993666	0.093951	0.0939951	3568	0.115824	0.111302	0.109512	0.112213
3566	0.0808066	0.0902598	0.0932599	0.0881088	3566	0.105912	0.107248	0.107203	0.106788	3566	0.0881088	0.106788									3566	0.0922664	0.0950564	0.0936614	0.0936614	3566	0.0942615	0.093033	0.0954904	0.0942616	3566	0.0936614	0.0942616							3566	0.0889924	0.0994617	0.09369	0.094048	3566	0.116726	0.112663	0.110284	0.113224
3564	0.082323	0.0902564	0.0925312	0.0883702	3564	0.107945	0.109208	0.108008	0.108387	3564	0.0883702	0.108387									3564	0.0931788	0.0962396	0.0947092	0.0947092	3564	0.0951245	0.093886	0.0963629	0.0951245	3564	0.0947092	0.0951245							3564	0.0898152	0.0995286	0.093749	0.0943643	3564	0.117656	0.114052	0.111162	0.11429
3562	0.0850241	0.0905874	0.0919138	0.0891751	3562	0.10982	0.111028	0.108986	0.109945	3562	0.0891751	0.109945									3562	0.0940451	0.0971455	0.0955953	0.0955953	3562	0.0955445	0.0943	0.0967894	0.0955446	3562	0.0955953	0.0955446							3562	0.0909682	0.0998386	0.094335	0.0950473	3562	0.118467	0.115054	0.112417	0.115313
3560	0.0878944	0.0914971	0.0919968	0.0904628	3560	0.111582	0.113139	0.110701	0.111807	3560	0.0904628	0.111807									3560	0.0952343	0.0978591	0.0965467	0.0965467	3560	0.0959895	0.094849	0.0971298	0.0959894	3560	0.0965467	0.0959894							3560	0.0924507	0.100553	0.095366	0.0961232	3560	0.119412	0.115396	0.114117	0.116308
3558	0.0898778	0.0929894	0.09297	0.0919457	3558	0.113246	0.115496	0.112989	0.11391	3558	0.0919457	0.11391									3558	0.0967433	0.0983736	0.0975585	0.0975585	3558	0.0968205	0.095912	0.0977295	0.0968207	3558	0.0975585	0.0968207							3558	0.0942707	0.101649	0.09655	0.0974899	3558	0.120473	0.115259	0.115859	0.117197
3556	0.0906613	0.0949433	0.0945984	0.093401	3556	0.114734	0.117496	0.115219	0.115816	3556	0.093401	0.115816									3556	0.0982798	0.0987158	0.0984978	0.0984978	3556	0.098025	0.097339	0.0987105	0.0980248	3556	0.0984978	0.0980248							3556	0.0960808	0.102892	0.097643	0.0988719	3556	0.121354	0.115257	0.117009	0.117873
3554	0.0908335	0.0970494	0.0964019	0.0947616	3554	0.115984	0.118596	0.116903	0.117161	3554	0.0947616	0.117161									3554	0.0996144	0.0990772	0.0993458	0.0993458	3554	0.0993875	0.09876	0.100015	0.0993875	3554	0.0993458	0.0993875							3554	0.0975238	0.104002	0.098575	0.100034	3554	0.121946	0.115961	0.117303	0.118403
3552	0.0912969	0.0988878	0.0979649	0.0960499	3552	0.117029	0.118919	0.118075	0.118008	3552	0.0960499	0.118008									3552	0.100739	0.0997681	0.100254	0.100254	3552	0.100781	0.100081	0.101481	0.100781	3552	0.100254	0.100781							3552	0.0984962	0.104896	0.099319	0.100904	3552	0.122529	0.117326	0.117149	0.119001
3550	0.0925738	0.100164	0.0990997	0.0972792	3550	0.117956	0.11908	0.119085	0.118707	3550	0.0972792	0.118707									3550	0.101789	0.100917	0.101353	0.101353	3550	0.102169	0.101446	0.102893	0.10217	3550	0.101353	0.10217							3550	0.0990319	0.105792	0.099775	0.101533	3550	0.123405	0.118722	0.117175	0.119767
3548	0.0945994	0.100873	0.0998569	0.0984431	3548	0.118876	0.119615	0.120144	0.119545	3548	0.0984431	0.119545									3548	0.10286	0.102311	0.102585	0.102585	3548	0.103476	0.102783	0.10417	0.103476	3548	0.102585	0.103476							3548	0.0993335	0.107007	0.099912	0.102084	3548	0.124646	0.119584	0.117585	0.120605
3546	0.0967473	0.101343	0.100314	0.0994681	3546	0.119881	0.12056	0.121183	0.120541	3546	0.0994681	0.120541									3546	0.103878	0.103739	0.103808	0.103809	3546	0.104629	0.103731	0.105527	0.104629	3546	0.103809	0.104629							3546	0.0997807	0.108628	0.099955	0.102788	3546	0.126114	0.119886	0.118107	0.121369
3544	0.0982726	0.101968	0.100477	0.100239	3544	0.120954	0.121594	0.122049	0.121532	3544	0.100239	0.121532									3544	0.104599	0.105345	0.104972	0.104972	3544	0.105683	0.10417	0.107197	0.105683	3544	0.104972	0.105683							3544	0.100646	0.11032	0.100248	0.103738	3544	0.127472	0.119918	0.1184	0.12193
3542	0.0989993	0.102841	0.100548	0.100796	3542	0.122027	0.122658	0.122692	0.122459	3542	0.100796	0.122459									3542	0.104901	0.107326	0.106113	0.106114	3542	0.106747	0.104502	0.108992	0.106747	3542	0.106114	0.106747							3542	0.101857	0.111548	0.100888	0.104764	3542	0.1283	0.119811	0.118371	0.122161
3540	0.0993566	0.103742	0.101001	0.101367	3540	0.123123	0.124048	0.123161	0.123444	3540	0.101367	0.123444									3540	0.105021	0.109387	0.107204	0.107204	3540	0.107832	0.105276	0.110389	0.107832	3540	0.107204	0.107832							3540	0.103202	0.112076	0.101624	0.105634	3540	0.128404	0.11962	0.118168	0.122064
3538	0.0998455	0.104419	0.102208	0.102158	3538	0.124383	0.125857	0.123488	0.124576	3538	0.102158	0.124576									3538	0.105354	0.110959	0.108157	0.108157	3538	0.108849	0.10663	0.111067	0.108849	3538	0.108157	0.108849							3538	0.104496	0.112176	0.102175	0.106282	3538	0.128069	0.1196	0.118028	0.121899
3536	0.100696	0.104834	0.104072	0.103201	3536	0.125886	0.127668	0.123698	0.125751	3536	0.103201	0.125751									3536	0.106056	0.111841	0.108949	0.108949	3536	0.109727	0.108148	0.111306	0.109727	3536	0.108949	0.109727							3536	0.105542	0.112297	0.102524	0.106788	3536	0.127878	0.119974	0.118133	0.121995
3534	0.101895	0.10521	0.106089	0.104398	3534	0.127499	0.128983	0.123908	0.126797	3534	0.104398	0.126797									3534	0.106979	0.112305	0.109642	0.109642	3534	0.110502	0.109269	0.111735	0.110502	3534	0.109642	0.110502							3534	0.106183	0.112556	0.102813	0.107184	3534	0.128149	0.120565	0.118478	0.122397
3532	0.103348	0.105865	0.107785	0.105666	3532	0.129016	0.129807	0.124434	0.127752	3532	0.105666	0.127752									3532	0.107986	0.112595	0.11029	0.11029	3532	0.111249	0.109883	0.112614	0.111248	3532	0.11029	0.111248							3532	0.106457	0.112671	0.103109	0.107412	3532	0.128696	0.120998	0.118947	0.12288
3530	0.104837	0.106988	0.108948	0.106924	3530	0.130368	0.130497	0.125756	0.128874	3530	0.106924	0.128874									3530	0.109136	0.112718	0.110927	0.110927	3530	0.112007	0.11044	0.113574	0.112007	3530	0.110927	0.112007							3530	0.10663	0.112503	0.103467	0.107533	3530	0.129208	0.12129	0.119576	0.123358
3528	0.105997	0.108547	0.109609	0.108051	3528	0.131538	0.131259	0.128104	0.1303	3528	0.108051	0.1303									3528	0.110471	0.112778	0.111625	0.111625	3528	0.112828	0.111454	0.114202	0.112828	3528	0.111625	0.112828							3528	0.106931	0.112446	0.104106	0.107828	3528	0.129652	0.121813	0.12057	0.124012
3526	0.106619	0.110338	0.110001	0.108986	3526	0.132372	0.13215	0.130937	0.13182	3526	0.108986	0.13182									3526	0.111865	0.113145	0.112505	0.112505	3526	0.113847	0.112976	0.114718	0.113847	3526	0.112505	0.113847							3526	0.107248	0.113045	0.105222	0.108505	3526	0.130139	0.122656	0.121914	0.124903
3524	0.107061	0.112037	0.110409	0.109836	3524	0.132778	0.133339	0.133148	0.133088	3524	0.109836	0.133088									3524	0.113166	0.114083	0.113625	0.113625	3524	0.115161	0.114611	0.115711	0.115161	3524	0.113625	0.115161							3524	0.107304	0.114337	0.106596	0.109412	3524	0.13057	0.123461	0.12318	0.125737
3522	0.107929	0.113327	0.110948	0.110735	3522	0.133121	0.134875	0.134076	0.134024	3522	0.110735	0.134024									3522	0.114281	0.115496	0.114889	0.114889	3522	0.116649	0.115997	0.1173	0.116649	3522	0.114889	0.116649							3522	0.107167	0.115844	0.107648	0.11022	3522	0.130765	0.124049	0.123944	0.126253
3520	0.109245	0.114153	0.111525	0.111641	3520	0.13402	0.136284	0.134018	0.134774	3520	0.111641	0.134774									3520	0.11505	0.117123	0.116087	0.116087	3520	0.118036	0.117098	0.118974	0.118036	3520	0.116087	0.118036							3520	0.107325	0.117078	0.107936	0.11078	3520	0.130884	0.12461	0.124212	0.126569
3518	0.110386	0.114807	0.112063	0.112419	3518	0.135683	0.136917	0.133685	0.135428	3518	0.112419	0.135428									3518	0.115346	0.118677	0.117012	0.117012	3518	0.119149	0.118064	0.120234	0.119149	3518	0.117012	0.119149							3518	0.108137	0.117788	0.107478	0.111134	3518	0.131432	0.125157	0.124264	0.126951
3516	0.110935	0.115628	0.112711	0.113091	3516	0.137681	0.136789	0.133554	0.136008	3516	0.113091	0.136008									3516	0.115374	0.119774	0.117574	0.117574	3516	0.120023	0.118994	0.121051	0.120023	3516	0.117574	0.120023							3516	0.109436	0.117872	0.106637	0.111315	3516	0.132751	0.125365	0.124305	0.127474
3514	0.111223	0.116617	0.113698	0.113846	3514	0.13942	0.13672	0.133787	0.136642	3514	0.113846	0.136642									3514	0.115645	0.1201	0.117872	0.117872	3514	0.120769	0.119862	0.121676	0.120769	3514	0.117872	0.120769							3514	0.110739	0.117419	0.105883	0.111347	3514	0.134526	0.125168	0.124427	0.12804
3512	0.111827	0.11749	0.115019	0.114779	3512	0.140704	0.137499	0.134455	0.137553	3512	0.114779	0.137553									3512	0.116502	0.119778	0.11814	0.11814	3512	0.121404	0.120547	0.122262	0.121404	3512	0.11814	0.121404							3512	0.111706	0.116787	0.10566	0.111384	3512	0.135902	0.125146	0.12471	0.128586
3510	0.112737	0.118176	0.116328	0.115747	3510	0.141709	0.13907	0.135519	0.138766	3510	0.115747	0.138766									3510	0.117837	0.119367	0.118602	0.118602	3510	0.12185	0.12088	0.12282	0.12185	3510	0.118602	0.12185							3510	0.112347	0.116387	0.106236	0.111657	3510	0.136267	0.125889	0.12512	0.129092
3508	0.113389	0.118993	0.117193	0.116525	3508	0.142521	0.140761	0.136743	0.140008	3508	0.116525	0.140008									3508	0.119359	0.119382	0.119371	0.119371	3508	0.122106	0.120804	0.123408	0.122106	3508	0.119371	0.122106							3508	0.112846	0.116354	0.107477	0.112226	3508	0.135937	0.127129	0.125444	0.129503
3506	0.113417	0.120156	0.1174	0.116991	3506	0.142945	0.142196	0.137886	0.141009	3506	0.116991	0.141009									3506	0.12088	0.120051	0.120466	0.120466	3506	0.122341	0.120561	0.124122	0.122341	3506	0.120466	0.122341							3506	0.113297	0.116624	0.108839	0.11292	3506	0.135758	0.128024	0.125584	0.129789
3504	0.112968	0.121329	0.117089	0.117129	3504	0.14284	0.143567	0.138976	0.141794	3504	0.117129	0.141794									3504	0.122127	0.121474	0.121801	0.121801	3504	0.122765	0.120632	0.124898	0.122765	3504	0.121801	0.122765							3504	0.113642	0.11724	0.109725	0.113536	3504	0.136053	0.128259	0.125823	0.130045
3502	0.112346	0.121958	0.116733	0.117012	3502	0.142478	0.145047	0.140151	0.142559	3502	0.117012	0.142559									3502	0.122646	0.123526	0.123086	0.123086	3502	0.123451	0.121374	0.125528	0.123451	3502	0.123086	0.123451							3502	0.113824	0.11825	0.109909	0.113994	3502	0.136322	0.128466	0.126538	0.130442
3500	0.111796	0.121918	0.116844	0.116853	3500	0.142371	0.146245	0.141367	0.143328	3500	0.116853	0.143328									3500	0.12227	0.125535	0.123902	0.123902	3500	0.124344	0.122712	0.125976	0.124344	3500	0.123902	0.124344							3500	0.113968	0.119415	0.109618	0.114334	3500	0.136088	0.129418	0.12769	0.131065
3498	0.111664	0.121521	0.117632	0.116939	3498	0.142798	0.146557	0.14247	0.143942	3498	0.116939	0.143942									3498	0.121447	0.126615	0.124031	0.124031	3498	0.125386	0.124263	0.126508	0.125386	3498	0.124031	0.125386							3498	0.114311	0.120296	0.10925	0.114619	3498	0.135662	0.131089	0.128843	0.131865
3496	0.112254	0.121063	0.118896	0.117404	3496	0.143657	0.145884	0.143467	0.144336	3496	0.117404	0.144336									3496	0.120845	0.126556	0.1237	0.1237	3496	0.126524	0.125676	0.127373	0.126525	3496	0.1237	0.126525							3496	0.114925	0.120664	0.109094	0.114894	3496	0.135776	0.13264	0.129624	0.13268
3494	0.113397	0.120701	0.120238	0.118112	3494	0.144687	0.144869	0.144428	0.144661	3494	0.118112	0.144661									3494	0.120817	0.126075	0.123446	0.123446	3494	0.127644	0.126806	0.128481	0.127643	3494	0.123446	0.127643							3494	0.115586	0.120678	0.109248	0.115171	3494	0.136767	0.133159	0.129966	0.133297
3492	0.114492	0.12063	0.121363	0.118828	3492	0.1457	0.144459	0.145218	0.145126	3492	0.118828	0.145126									3492	0.121357	0.126031	0.123694	0.123694	3492	0.128609	0.127691	0.129526	0.128609	3492	0.123694	0.128609							3492	0.115929	0.120657	0.109637	0.115408	3492	0.138367	0.132389	0.13006	0.133605
3490	0.115095	0.121016	0.122164	0.119425	3490	0.146602	0.145214	0.145611	0.145809	3490	0.119425	0.145809									3490	0.122368	0.126621	0.124495	0.124495	3490	0.12942	0.1285	0.130341	0.129421	3490	0.124495	0.129421							3490	0.115782	0.120804	0.110077	0.115554	3490	0.140079	0.130888	0.130242	0.133736
3488	0.115237	0.121755	0.122576	0.119856	3488	0.147291	0.14689	0.145655	0.146612	3488	0.119856	0.146612									3488	0.123682	0.127493	0.125587	0.125587	3488	0.130166	0.129387	0.130945	0.130166	3488	0.125587	0.130166							3488	0.115337	0.12116	0.110426	0.115641	3488	0.141427	0.129519	0.130799	0.133915
3486	0.115197	0.122534	0.122513	0.120081	3486	0.147635	0.148549	0.145678	0.147287	3486	0.120081	0.147287									3486	0.124911	0.128327	0.126619	0.126619	3486	0.130757	0.13028	0.131234	0.130757	3486	0.126619	0.130757							3486	0.115115	0.121749	0.110716	0.11586	3486	0.141977	0.128817	0.131669	0.134154
3484	0.115303	0.123177	0.122057	0.120179	3484	0.147634	0.149259	0.14589	0.147594	3484	0.120179	0.147594									3484	0.125613	0.129022	0.127318	0.127318	3484	0.130883	0.130866	0.130901	0.130883	3484	0.127318	0.130883							3484	0.115697	0.122578	0.111113	0.116463	3484	0.141625	0.128756	0.132394	0.134258
3482	0.115956	0.123741	0.121556	0.120418	3482	0.147548	0.148943	0.146217	0.147569	3482	0.120418	0.147569									3482	0.125691	0.129577	0.127634	0.127634	3482	0.130383	0.130904	0.129863	0.130384	3482	0.127634	0.130384							3482	0.117208	0.123558	0.111722	0.117496	3482	0.140894	0.129046	0.132626	0.134189
3480	0.11739	0.124246	0.121402	0.121013	3480	0.147715	0.148483	0.146529	0.147576	3480	0.121013	0.147576									3480	0.125469	0.130149	0.127809	0.127809	3480	0.129584	0.130509	0.12866	0.129584	3480	0.127809	0.129584							3480	0.118998	0.124519	0.112482	0.118666	3480	0.140573	0.129503	0.132576	0.134217
3478	0.119233	0.124577	0.121722	0.121844	3478	0.148159	0.148872	0.146768	0.147933	3478	0.121844	0.147933									3478	0.125385	0.131047	0.128216	0.128216	3478	0.129079	0.130036	0.128122	0.129079	3478	0.128216	0.129079							3478	0.12011	0.12531	0.113277	0.119566	3478	0.140963	0.130042	0.132661	0.134555
3476	0.120671	0.124751	0.122345	0.122589	3476	0.148537	0.150264	0.146778	0.148526	3476	0.122589	0.148526									3476	0.125763	0.132324	0.129044	0.129044	3476	0.129215	0.129818	0.128612	0.129215	3476	0.129044	0.129215							3476	0.120247	0.125869	0.114072	0.120063	3476	0.141709	0.130464	0.132896	0.135023
3474	0.121255	0.124981	0.122961	0.123066	3474	0.148583	0.151834	0.146352	0.148923	3474	0.123066	0.148923									3474	0.126777	0.133514	0.130145	0.130145	3474	0.129904	0.130077	0.129732	0.129904	3474	0.130145	0.129904							3474	0.120053	0.126217	0.114871	0.12038	3474	0.142362	0.130503	0.133023	0.135296
3472	0.12129	0.125317	0.123341	0.123316	3472	0.148538	0.152581	0.145603	0.148907	3472	0.123316	0.148907									3472	0.128357	0.134079	0.131218	0.131218	3472	0.130838	0.130917	0.13076	0.130838	3472	0.131218	0.130838							3472	0.120322	0.126414	0.115598	0.120778	3472	0.142864	0.130115	0.133127	0.135369
3470	0.121263	0.125465	0.123468	0.123399	3470	0.148955	0.152215	0.145052	0.148741	3470	0.123399	0.148741									3470	0.130142	0.134027	0.132084	0.132084	3470	0.131725	0.132179	0.131272	0.131725	3470	0.132084	0.131725							3470	0.121123	0.126525	0.11611	0.121253	3470	0.143419	0.129632	0.133611	0.135554
3468	0.121281	0.125138	0.123543	0.123321	3468	0.150037	0.151295	0.145134	0.148822	3468	0.123321	0.148822									3468	0.131692	0.133846	0.132769	0.132769	3468	0.132359	0.133379	0.131339	0.132359	3468	0.132769	0.132359							3468	0.121902	0.126636	0.116358	0.121632	3468	0.144137	0.129533	0.134468	0.136046
3466	0.121295	0.124484	0.123831	0.123203	3466	0.151336	0.150623	0.145805	0.149255	3466	0.123203	0.149255									3466	0.132779	0.133932	0.133356	0.133356	3466	0.132655	0.134017	0.131294	0.132656	3466	0.133356	0.132656							3466	0.122291	0.126849	0.11647	0.12187	3466	0.144913	0.130068	0.135063	0.136681
3464	0.121524	0.123988	0.12442	0.123311	3464	0.152224	0.150612	0.146833	0.14989	3464	0.123311	0.14989									3464	0.133359	0.134347	0.133853	0.133853	3464	0.132738	0.134022	0.131453	0.132738	3464	0.133853	0.132738							3464	0.12251	0.127231	0.116637	0.122126	3464	0.145519	0.131126	0.134919	0.137188
3462	0.122223	0.124007	0.12521	0.123813	3462	0.152529	0.151262	0.148203	0.150665	3462	0.123813	0.150665									3462	0.133451	0.135012	0.134232	0.134232	3462	0.132877	0.133763	0.131991	0.132877	3462	0.134232	0.132877							3462	0.12296	0.127744	0.116961	0.122555	3462	0.145834	0.132395	0.134382	0.137537
3460	0.123191	0.124547	0.126075	0.124604	3460	0.152566	0.152402	0.149914	0.151627	3460	0.124604	0.151627									3460	0.133286	0.13578	0.134533	0.134533	3460	0.13329	0.133644	0.132935	0.13329	3460	0.134533	0.13329							3460	0.123734	0.128336	0.117405	0.123158	3460	0.146045	0.133587	0.134176	0.137936
3458	0.123955	0.125392	0.126924	0.125424	3458	0.152614	0.153839	0.151506	0.152653	3458	0.125424	0.152653									3458	0.133402	0.136377	0.134889	0.134889	3458	0.133985	0.13379	0.134181	0.133985	3458	0.134889	0.133985							3458	0.124603	0.129039	0.117858	0.123833	3458	0.146572	0.134495	0.134564	0.138544
3456	0.124337	0.126305	0.127608	0.126083	3456	0.152648	0.155419	0.152297	0.153455	3456	0.126083	0.153455									3456	0.134242	0.136561	0.135402	0.135402	3456	0.134817	0.134128	0.135506	0.134817	3456	0.135402	0.134817							3456	0.125289	0.129805	0.118187	0.124427	3456	0.147651	0.134891	0.135259	0.139267
3454	0.12453	0.127138	0.127924	0.126531	3454	0.152571	0.157017	0.152182	0.153923	3454	0.126531	0.153923									3454	0.135626	0.136404	0.136015	0.136015	3454	0.135574	0.134569	0.136579	0.135574	3454	0.136015	0.135574							3454	0.125676	0.130315	0.118295	0.124762	3454	0.149005	0.134598	0.135986	0.139863
3452	0.124765	0.127886	0.127873	0.126841	3452	0.152493	0.158432	0.151895	0.154273	3452	0.126841	0.154273									3452	0.136849	0.136273	0.136561	0.136561	3452	0.136035	0.13502	0.137049	0.136034	3452	0.136561	0.136034							3452	0.125856	0.13021	0.118185	0.12475	3452	0.150077	0.133757	0.136723	0.140186
3450	0.125177	0.128649	0.127836	0.127221	3450	0.152661	0.159292	0.152278	0.154744	3450	0.127221	0.154744									3450	0.137377	0.136555	0.136966	0.136966	3450	0.136084	0.135378	0.136791	0.136084	3450	0.136966	0.136084							3450	0.126056	0.129618	0.117983	0.124552	3450	0.150544	0.132927	0.137469	0.140313
3448	0.125878	0.12949	0.128258	0.127875	3448	0.153173	0.15918	0.153331	0.155228	3448	0.127875	0.155228									3448	0.137315	0.137438	0.137377	0.137377	3448	0.135883	0.135631	0.136135	0.135883	3448	0.137377	0.135883							3448	0.126362	0.129274	0.117867	0.124501	3448	0.150519	0.132767	0.138087	0.140458
3446	0.126788	0.130345	0.129053	0.128729	3446	0.153836	0.15798	0.154159	0.155325	3446	0.128729	0.155325									3446	0.137153	0.138809	0.137981	0.137981	3446	0.135807	0.135897	0.135717	0.135807	3446	0.137981	0.135807							3446	0.126517	0.129881	0.117948	0.124782	3446	0.15034	0.133547	0.138472	0.140786
3444	0.127495	0.131082	0.129547	0.129375	3444	0.15424	0.156033	0.153989	0.154754	3444	0.129375	0.154754									3444	0.137177	0.140219	0.138698	0.138698	3444	0.13608	0.136241	0.135919	0.13608	3444	0.138698	0.13608							3444	0.126195	0.131381	0.118194	0.125257	3444	0.150295	0.134968	0.138691	0.141318
3442	0.127623	0.131535	0.129283	0.12948	3442	0.154004	0.15391	0.153068	0.153661	3442	0.12948	0.153661									3442	0.137278	0.14112	0.139199	0.139199	3442	0.136564	0.136562	0.136567	0.136564	3442	0.139199	0.136564							3442	0.125486	0.133092	0.118446	0.125675	3442	0.150481	0.136421	0.138868	0.141923
3440	0.127261	0.131545	0.128638	0.129148	3440	0.153052	0.152164	0.152342	0.152519	3440	0.129148	0.152519									3440	0.137248	0.141327	0.139288	0.139288	3440	0.136998	0.136757	0.13724	0.136998	3440	0.139288	0.136998							3440	0.124925	0.134457	0.118522	0.125968	3440	0.150752	0.13735	0.13905	0.142384
3438	0.126787	0.131118	0.128414	0.128773	3438	0.151779	0.15127	0.15246	0.151836	3438	0.128773	0.151836									3438	0.137075	0.141207	0.139141	0.139141	3438	0.13729	0.136912	0.137667	0.137289	3438	0.139141	0.137289							3438	0.125007	0.135374	0.118393	0.126258	3438	0.150813	0.137535	0.139244	0.142531
3436	0.126401	0.130602	0.128924	0.128642	3436	0.150904	0.151516	0.153252	0.151891	3436	0.128642	0.151891									3436	0.137006	0.141272	0.139139	0.139139	3436	0.137449	0.137177	0.137721	0.137449	3436	0.139139	0.137449							3436	0.125728	0.13593	0.118269	0.126642	3436	0.150598	0.137238	0.139451	0.142429
3434	0.12605	0.130475	0.129692	0.128739	3434	0.151007	0.152759	0.154127	0.152631	3434	0.128739	0.152631									3434	0.137403	0.141623	0.139513	0.139513	3434	0.137366	0.137492	0.13724	0.137366	3434	0.139513	0.137366							3434	0.12657	0.136186	0.118448	0.127068	3434	0.150469	0.137033	0.139663	0.142388
3432	0.125753	0.130831	0.130089	0.128891	3432	0.152137	0.154368	0.154789	0.153765	3432	0.128891	0.153765									3432	0.138412	0.141942	0.140177	0.140177	3432	0.136886	0.137582	0.13619	0.136886	3432	0.140177	0.136886							3432	0.126887	0.136285	0.119023	0.127398	3432	0.15083	0.137274	0.139912	0.142672
3430	0.125659	0.131286	0.130025	0.12899	3430	0.153835	0.155535	0.155425	0.154932	3430	0.12899	0.154932									3430	0.139737	0.141941	0.140839	0.140839	3430	0.13613	0.137265	0.134994	0.136129	3430	0.140839	0.136129							3430	0.126448	0.136521	0.119824	0.127598	3430	0.151586	0.137777	0.140326	0.14323
3428	0.125773	0.131495	0.129892	0.129053	3428	0.155466	0.155742	0.15623	0.155813	3428	0.129053	0.155813									3428	0.140847	0.14157	0.141209	0.141209	3428	0.135536	0.136682	0.134389	0.135536	3428	0.141209	0.135536							3428	0.125748	0.13705	0.120687	0.127828	3428	0.152277	0.138139	0.141022	0.143813
3426	0.125918	0.131554	0.130041	0.129171	3426	0.156535	0.155037	0.157014	0.156195	3426	0.129171	0.156195									3426	0.1415	0.140919	0.141209	0.141209	3426	0.135482	0.136182	0.134782	0.135482	3426	0.141209	0.135482							3426	0.125632	0.137595	0.121635	0.128287	3426	0.152702	0.13823	0.141911	0.144281
3424	0.12604	0.131699	0.130554	0.129431	3424	0.156839	0.153959	0.157376	0.156058	3424	0.129431	0.156058									3424	0.14193	0.140245	0.141088	0.141088	3424	0.135952	0.136039	0.135866	0.135952	3424	0.141088	0.135952							3424	0.126474	0.137669	0.122678	0.12894	3424	0.153048	0.138225	0.14268	0.144651
3422	0.126306	0.13184	0.131403	0.12985	3422	0.156517	0.15326	0.157139	0.155639	3422	0.12985	0.155639									3422	0.142421	0.140054	0.141238	0.141238	3422	0.136638	0.136322	0.136955	0.136638	3422	0.141238	0.136638							3422	0.127757	0.137138	0.123564	0.129486	3422	0.153451	0.138257	0.143011	0.144906
3420	0.126729	0.131679	0.132459	0.130289	3420	0.155975	0.153402	0.156478	0.155285	3420	0.130289	0.155285									3420	0.142851	0.140718	0.141785	0.141785	3420	0.137285	0.136971	0.137599	0.137285	3420	0.141785	0.137285							3420	0.128647	0.136479	0.12393	0.129685	3420	0.153799	0.138334	0.142865	0.144999
3418	0.127004	0.131185	0.133298	0.130496	3418	0.155617	0.154143	0.155616	0.155125	3418	0.130496	0.155125									3418	0.142875	0.1419	0.142388	0.142388	3418	0.137844	0.137871	0.137816	0.137843	3418	0.142388	0.137843							3418	0.128911	0.136298	0.123709	0.129639	3418	0.154093	0.138538	0.142514	0.145048
3416	0.126891	0.130683	0.133367	0.130314	3416	0.155619	0.154799	0.154626	0.155015	3416	0.130314	0.155015									3416	0.14254	0.142702	0.142621	0.142621	3416	0.138281	0.138777	0.137785	0.138281	3416	0.142621	0.138281							3416	0.129004	0.13668	0.123215	0.129633	3416	0.154618	0.139027	0.142316	0.14532
3414	0.126569	0.130502	0.1325	0.129857	3414	0.155933	0.154965	0.153584	0.154827	3414	0.129857	0.154827									3414	0.142416	0.142503	0.142459	0.142459	3414	0.138391	0.139286	0.137496	0.138391	3414	0.142459	0.138391							3414	0.129379	0.13716	0.12281	0.129783	3414	0.155532	0.139788	0.142474	0.145931
3412	0.12645	0.130742	0.131155	0.129449	3412	0.156341	0.154869	0.152719	0.154643	3412	0.129449	0.154643									3412	0.142983	0.14154	0.142261	0.142261	3412	0.137933	0.139072	0.136794	0.137933	3412	0.142261	0.137933							3412	0.130039	0.137291	0.122631	0.129987	3412	0.15655	0.140616	0.142971	0.146712
3410	0.126697	0.131245	0.129988	0.12931	3410	0.156453	0.154949	0.152218	0.15454	3410	0.12931	0.15454									3410	0.143976	0.140611	0.142294	0.142294	3410	0.136966	0.138246	0.135685	0.136966	3410	0.142294	0.136966							3410	0.130737	0.137086	0.122634	0.130152	3410	0.157248	0.141365	0.143667	0.147427
3408	0.127062	0.131623	0.129286	0.129324	3408	0.155853	0.155267	0.151975	0.154365	3408	0.129324	0.154365									3408	0.144571	0.14034	0.142456	0.142456	3408	0.135922	0.137324	0.13452	0.135922	3408	0.142456	0.135922							3408	0.131245	0.136909	0.122762	0.130305	3408	0.157524	0.142034	0.144428	0.147995
3406	0.127166	0.131455	0.128904	0.129175	3406	0.154509	0.155527	0.151773	0.153936	3406	0.129175	0.153936									3406	0.144304	0.14077	0.142537	0.142537	3406	0.135261	0.136702	0.133819	0.135261	3406	0.142537	0.135261							3406	0.131382	0.137094	0.122979	0.130485	3406	0.157589	0.142583	0.14514	0.148437
3404	0.126841	0.130698	0.12865	0.12873	3404	0.153016	0.155522	0.151666	0.153401	3404	0.12873	0.153401									3404	0.143658	0.14146	0.142559	0.142559	3404	0.135063	0.136277	0.133849	0.135063	3404	0.142559	0.135063							3404	0.131078	0.137782	0.123265	0.130708	3404	0.157633	0.142899	0.145664	0.148732
3402	0.126229	0.129812	0.128513	0.128185	3402	0.152194	0.155286	0.151939	0.15314	3402	0.128185	0.15314									3402	0.143553	0.141889	0.142721	0.142721	3402	0.135032	0.135676	0.134389	0.135032	3402	0.142721	0.135032							3402	0.130548	0.138931	0.123625	0.131035	3402	0.15769	0.143017	0.145907	0.148871
3400	0.125605	0.129221	0.128529	0.127785	3400	0.152326	0.154859	0.152577	0.153254	3400	0.127785	0.153254									3400	0.144307	0.141876	0.143091	0.143091	3400	0.134885	0.134814	0.134956	0.134885	3400	0.143091	0.134885							3400	0.130156	0.140237	0.124034	0.131476	3400	0.157759	0.143172	0.145966	0.148966
3398	0.125148	0.12878	0.128617	0.127515	3398	0.1529	0.154149	0.153027	0.153359	3398	0.127515	0.153359									3398	0.145297	0.141671	0.143484	0.143484	3398	0.134641	0.134047	0.135236	0.134641	3398	0.143484	0.134641							3398	0.129989	0.141128	0.124344	0.13182	3398	0.157891	0.143531	0.146118	0.14918
3396	0.124885	0.128109	0.12862	0.127205	3396	0.153155	0.15315	0.152782	0.153029	3396	0.127205	0.153029									3396	0.14568	0.14163	0.143655	0.143655	3396	0.134502	0.13379	0.135215	0.134502	3396	0.143655	0.134502							3396	0.12979	0.141162	0.124358	0.13177	3396	0.158163	0.144021	0.146569	0.149584
3394	0.124777	0.127322	0.128458	0.126852	3394	0.152836	0.152176	0.152104	0.152372	3394	0.126852	0.152372									3394	0.145279	0.141825	0.143552	0.143552	3394	0.134551	0.134131	0.13497	0.134551	3394	0.143552	0.134551							3394	0.129438	0.140501	0.124102	0.131347	3394	0.158617	0.144474	0.147203	0.150098
3392	0.124765	0.12696	0.128151	0.126625	3392	0.152319	0.151721	0.151814	0.151951	3392	0.126625	0.151951									3392	0.144611	0.142065	0.143338	0.143338	3392	0.134705	0.134871	0.134538	0.134704	3392	0.143338	0.134704							3392	0.129239	0.1398	0.123879	0.130973	3392	0.159187	0.144819	0.147661	0.150556
3390	0.124712	0.127144	0.127748	0.126535	3390	0.15208	0.152084	0.152307	0.152157	3390	0.126535	0.152157									3390	0.144247	0.142216	0.143232	0.143232	3390	0.134895	0.135752	0.134037	0.134895	3390	0.143232	0.134895							3390	0.129554	0.139567	0.123952	0.131024	3390	0.159688	0.145061	0.147674	0.150808
3388	0.124459	0.127314	0.127257	0.126343	3388	0.152148	0.15311	0.153114	0.152791	3388	0.126343	0.152791									3388	0.144361	0.14231	0.143336	0.143336	3388	0.135134	0.136538	0.13373	0.135134	3388	0.143336	0.135134							3388	0.13032	0.139765	0.124199	0.131428	3388	0.159993	0.145227	0.147343	0.150854
3386	0.124049	0.127	0.126661	0.125903	3386	0.152067	0.154233	0.15354	0.15328	3386	0.125903	0.15328									3386	0.14481	0.142395	0.143602	0.143602	3386	0.135402	0.13702	0.133785	0.135403	3386	0.143602	0.135403							3386	0.13109	0.140044	0.12422	0.131785	3386	0.160204	0.145379	0.1471	0.150894
3384	0.123769	0.126449	0.126025	0.125414	3384	0.151378	0.154824	0.153452	0.153218	3384	0.125414	0.153218									3384	0.145297	0.142459	0.143878	0.143878	3384	0.135579	0.137098	0.13406	0.135579	3384	0.143878	0.135579							3384	0.131426	0.140111	0.123778	0.131772	3384	0.160533	0.145563	0.147389	0.151162
3382	0.123852	0.126162	0.125597	0.125204	3382	0.150173	0.154605	0.153231	0.15267	3382	0.125204	0.15267									3382	0.145461	0.142511	0.143986	0.143986	3382	0.135541	0.136854	0.134228	0.135541	3382	0.143986	0.135541							3382	0.131135	0.139819	0.123055	0.131336	3382	0.160984	0.145711	0.148264	0.151653
3380	0.124166	0.126129	0.125656	0.125317	3380	0.149124	0.153775	0.153122	0.152007	3380	0.125317	0.152007									3380	0.145069	0.142571	0.14382	0.14382	3380	0.135248	0.136418	0.134078	0.135248	3380	0.14382	0.135248							3380	0.130245	0.139162	0.12246	0.130622	3380	0.161294	0.145722	0.149243	0.152086
3378	0.124321	0.125898	0.126184	0.125468	3378	0.148879	0.152669	0.15293	0.151493	3378	0.125468	0.151493									3378	0.144255	0.142581	0.143418	0.143418	3378	0.134697	0.135798	0.133597	0.134697	3378	0.143418	0.134697							3378	0.128921	0.138337	0.12222	0.129826	3378	0.161238	0.145637	0.149612	0.152162
3376	0.123998	0.125267	0.126732	0.125332	3376	0.149437	0.151422	0.152304	0.151054	3376	0.125332	0.151054									3376	0.143419	0.142486	0.142952	0.142952	3376	0.133887	0.134933	0.132842	0.133888	3376	0.142952	0.133888							3376	0.127411	0.13764	0.122168	0.129073	3376	0.160874	0.14558	0.149	0.151818
3374	0.123113	0.124513	0.126765	0.124797	3374	0.150168	0.15004	0.151125	0.150444	3374	0.124797	0.150444									3374	0.142823	0.142359	0.142591	0.142591	3374	0.132895	0.133901	0.131889	0.132895	3374	0.142591	0.132895							3374	0.125986	0.137152	0.121882	0.12834	3374	0.16045	0.145528	0.147693	0.151224
3372	0.121815	0.123975	0.12616	0.123983	3372	0.150427	0.148719	0.149602	0.149583	3372	0.123983	0.149583									3372	0.142424	0.142275	0.14235	0.14235	3372	0.131933	0.132942	0.130923	0.131933	3372	0.14235	0.131933							3372	0.124905	0.13663	0.121059	0.127531	3372	0.160193	0.145364	0.146377	0.150645
3370	0.120531	0.123709	0.125257	0.123166	3370	0.150046	0.147816	0.148177	0.14868	3370	0.123166	0.14868									3370	0.142128	0.142115	0.142122	0.142122	3370	0.131214	0.132243	0.130185	0.131214	3370	0.142122	0.131214							3370	0.124344	0.135872	0.119797	0.126671	3370	0.160204	0.145155	0.145571	0.15031
3368	0.119859	0.123599	0.124425	0.122628	3368	0.149257	0.147458	0.14732	0.148012	3368	0.122628	0.148012									3368	0.141976	0.14175	0.141863	0.141863	3368	0.130792	0.131772	0.129812	0.130792	3368	0.141863	0.130792							3368	0.124256	0.135087	0.11855	0.125964	3368	0.160382	0.145149	0.145274	0.150268
3366	0.120086	0.123534	0.12374	0.122453	3366	0.148365	0.147351	0.147186	0.147634	3366	0.122453	0.147634									3366	0.14192	0.141402	0.141661	0.141661	3366	0.130589	0.131403	0.129776	0.130589	3366	0.141661	0.130589							3366	0.124329	0.13471	0.117765	0.125601	3366	0.160426	0.145363	0.145123	0.150304
3364	0.120767	0.123393	0.123113	0.122424	3364	0.147633	0.147096	0.147428	0.147386	3364	0.122424	0.147386									3364	0.141647	0.141468	0.141558	0.141558	3364	0.130578	0.131165	0.12999	0.130577	3364	0.141558	0.130577							3364	0.124254	0.134877	0.117523	0.125551	3364	0.160047	0.145399	0.144865	0.150104
3362	0.121072	0.123016	0.122595	0.122228	3362	0.147265	0.146644	0.147494	0.147134	3362	0.122228	0.147134									3362	0.140911	0.141906	0.141408	0.141408	3362	0.130801	0.131259	0.130344	0.130801	3362	0.141408	0.130801							3362	0.124025	0.135233	0.117506	0.125588	3362	0.159228	0.144855	0.144662	0.149582
3360	0.120596	0.122345	0.12237	0.12177	3360	0.14725	0.146324	0.147192	0.146922	3360	0.12177	0.146922									3360	0.139966	0.142132	0.141049	0.141049	3360	0.131197	0.131751	0.130643	0.131197	3360	0.141049	0.131197							3360	0.123796	0.135231	0.117312	0.125446	3360	0.158177	0.143796	0.144871	0.148948
3358	0.119614	0.121542	0.122479	0.121212	3358	0.14727	0.146429	0.146818	0.146839	3358	0.121212	0.146839									3358	0.139372	0.141701	0.140537	0.140537	3358	0.131477	0.132284	0.13067	0.131477	3358	0.140537	0.131477							3358	0.12347	0.134547	0.116787	0.124935	3358	0.157048	0.142696	0.14553	0.148425
3356	0.118594	0.120861	0.122684	0.120713	3356	0.147037	0.146836	0.146753	0.146875	3356	0.120713	0.146875									3356	0.139383	0.140852	0.140118	0.140118	3356	0.131331	0.132232	0.13043	0.131331	3356	0.140118	0.131331							3356	0.122709	0.133347	0.116125	0.12406	3356	0.155896	0.141981	0.146144	0.148007
3354	0.117746	0.120423	0.122642	0.12027	3354	0.146706	0.147105	0.147063	0.146958	3354	0.12027	0.146958									3354	0.139732	0.140163	0.139948	0.139948	3354	0.130756	0.131276	0.130236	0.130756	3354	0.139948	0.130756							3354	0.121427	0.132252	0.115653	0.123111	3354	0.154903	0.141721	0.14612	0.147581
3352	0.117121	0.120166	0.122192	0.119826	3352	0.14674	0.14692	0.147525	0.147062	3352	0.119826	0.147062									3352	0.140029	0.139868	0.139948	0.139948	3352	0.130107	0.12981	0.130405	0.130108	3352	0.139948	0.130108							3352	0.120007	0.131855	0.11552	0.122461	3352	0.154402	0.14164	0.145395	0.147146
3350	0.116805	0.119998	0.121493	0.119432	3350	0.147258	0.146424	0.147877	0.147186	3350	0.119432	0.147186									3350	0.140115	0.139783	0.139949	0.139949	3350	0.12977	0.128679	0.130861	0.12977	3350	0.139949	0.12977							3350	0.118875	0.132126	0.115552	0.122184	3350	0.154505	0.141349	0.144505	0.146786
3348	0.116791	0.119951	0.12091	0.119217	3348	0.147746	0.146027	0.147942	0.147238	3348	0.119217	0.147238									3348	0.139955	0.139735	0.139845	0.139845	3348	0.129825	0.128459	0.131192	0.129826	3348	0.139845	0.129826							3348	0.118065	0.132387	0.115392	0.121948	3348	0.15485	0.140618	0.144012	0.146493
3346	0.11684	0.120093	0.120731	0.119221	3346	0.147589	0.145937	0.147657	0.147061	3346	0.119221	0.147061									3346	0.139479	0.139734	0.139606	0.139606	3346	0.130069	0.129029	0.131109	0.130069	3346	0.139606	0.130069							3346	0.117397	0.132031	0.114787	0.121405	3346	0.154874	0.13952	0.143956	0.146117
3344	0.116698	0.120277	0.120916	0.119297	3344	0.146779	0.146014	0.147085	0.146626	3344	0.119297	0.146626									3344	0.13873	0.139728	0.139229	0.139229	3344	0.130268	0.129801	0.130735	0.130268	3344	0.139229	0.130268							3344	0.116897	0.131105	0.113768	0.12059	3344	0.154295	0.1383	0.143915	0.145503
3342	0.116404	0.120093	0.121131	0.119209	3342	0.145883	0.146097	0.14639	0.146123	3342	0.119209	0.146123									3342	0.138011	0.139486	0.138748	0.138748	3342	0.130288	0.130243	0.130332	0.130288	3342	0.138748	0.130288							3342	0.116762	0.130019	0.112607	0.119796	3342	0.153246	0.137146	0.143488	0.144627
3340	0.116238	0.119255	0.121062	0.118852	3340	0.145373	0.146287	0.145747	0.145802	3340	0.118852	0.145802									3340	0.137606	0.138855	0.138231	0.138231	3340	0.130045	0.130216	0.129875	0.130046	3340	0.138231	0.130046							3340	0.116978	0.128939	0.111612	0.119176	3340	0.152059	0.136173	0.142627	0.14362
3338	0.116376	0.118031	0.120711	0.118373	3338	0.145215	0.146716	0.145312	0.145748	3338	0.118373	0.145748									3338	0.137429	0.137992	0.137711	0.137711	3338	0.129516	0.129968	0.129064	0.129516	3338	0.137711	0.129516							3338	0.117215	0.127801	0.110907	0.118641	3338	0.151032	0.135527	0.141573	0.142711
3336	0.116705	0.11708	0.120312	0.118032	3336	0.145117	0.147133	0.145243	0.145831	3336	0.118032	0.145831									3336	0.137154	0.137206	0.13718	0.13718	3336	0.128856	0.129898	0.127814	0.128856	3336	0.13718	0.128856							3336	0.117103	0.126806	0.110343	0.118084	3336	0.150347	0.135299	0.140577	0.142074
3334	0.116937	0.11678	0.120001	0.117906	3334	0.144947	0.146993	0.145575	0.145838	3334	0.117906	0.145838									3334	0.136682	0.136668	0.136675	0.136675	3334	0.128382	0.130201	0.126562	0.128382	3334	0.136675	0.128382							3334	0.116484	0.126398	0.109688	0.117523	3334	0.150004	0.135315	0.139677	0.141665
3332	0.116847	0.116879	0.119674	0.1178	3332	0.144754	0.146038	0.146004	0.145599	3332	0.1178	0.145599									3332	0.136235	0.136403	0.136319	0.136319	3332	0.128271	0.130616	0.125926	0.128271	3332	0.136319	0.128271							3332	0.115431	0.12665	0.108964	0.117015	3332	0.149788	0.135198	0.138754	0.141247
3330	0.116415	0.116882	0.11919	0.117496	3330	0.144549	0.144624	0.145959	0.145044	3330	0.117496	0.145044									3330	0.135969	0.13647	0.136219	0.136219	3330	0.128334	0.130576	0.126092	0.128334	3330	0.136219	0.128334							3330	0.114213	0.126998	0.10852	0.116577	3330	0.149372	0.134713	0.137789	0.140625
3328	0.11582	0.116629	0.118581	0.11701	3328	0.144303	0.143417	0.145068	0.144263	3328	0.11701	0.144263									3328	0.135741	0.136933	0.136337	0.136337	3328	0.12819	0.129743	0.126637	0.12819	3328	0.136337	0.12819							3328	0.113248	0.126761	0.108685	0.116231	3328	0.148585	0.133946	0.137035	0.139855
3326	0.115279	0.116343	0.117978	0.116533	3326	0.144083	0.142865	0.143582	0.14351	3326	0.116533	0.14351									3326	0.135389	0.13759	0.136489	0.136489	3326	0.127661	0.12839	0.126933	0.127661	3326	0.136489	0.127661							3326	0.112905	0.125739	0.109331	0.115992	3326	0.147628	0.133151	0.136775	0.139185
3324	0.114851	0.116244	0.117458	0.116184	3324	0.143996	0.142952	0.142215	0.143054	3324	0.116184	0.143054									3324	0.135033	0.137866	0.13645	0.13645	3324	0.12693	0.127162	0.126698	0.12693	3324	0.13645	0.12693							3324	0.113198	0.124216	0.10988	0.115765	3324	0.146985	0.13259	0.136888	0.138821
3322	0.11442	0.11633	0.117045	0.115932	3322	0.143974	0.143339	0.141552	0.142955	3322	0.115932	0.142955									3322	0.134875	0.137207	0.136041	0.136041	3322	0.126291	0.126434	0.126148	0.126291	3322	0.136041	0.126291							3322	0.113735	0.1226	0.109776	0.11537	3322	0.14698	0.132492	0.136901	0.138791
3320	0.113899	0.116497	0.11677	0.115722	3320	0.14381	0.14365	0.141637	0.143032	3320	0.115722	0.143032									3320	0.134806	0.135662	0.135234	0.135234	3320	0.125873	0.126039	0.125708	0.125873	3320	0.135234	0.125873							3320	0.113978	0.121252	0.108895	0.114708	3320	0.147412	0.13292	0.136606	0.138979
3318	0.113373	0.116685	0.116598	0.115552	3318	0.14346	0.143712	0.142093	0.143088	3318	0.115552	0.143088									3318	0.134466	0.134001	0.134234	0.134234	3318	0.125632	0.125633	0.125631	0.125632	3318	0.134234	0.125632							3318	0.113563	0.120469	0.107549	0.11386	3318	0.147668	0.133564	0.136422	0.139218
3316	0.112999	0.116845	0.116357	0.1154	3316	0.143165	0.143626	0.142488	0.143093	3316	0.1154	0.143093									3316	0.133719	0.133153	0.133436	0.133436	3316	0.125487	0.125152	0.125822	0.125487	3316	0.133436	0.125487							3316	0.112485	0.120358	0.10621	0.113018	3316	0.147279	0.133847	0.136879	0.139335
3314	0.112849	0.116916	0.115933	0.115233	3314	0.143177	0.143595	0.142564	0.143112	3314	0.115233	0.143112									3314	0.132863	0.133479	0.133171	0.133171	3314	0.125372	0.124823	0.125921	0.125372	3314	0.133171	0.125372							3314	0.111115	0.120752	0.105241	0.112369	3314	0.146319	0.133427	0.137859	0.139202
3312	0.112897	0.116861	0.115497	0.115085	3312	0.143443	0.143671	0.142258	0.143124	3312	0.115085	0.143124									3312	0.132258	0.134545	0.133402	0.133402	3312	0.125215	0.124828	0.125601	0.125215	3312	0.133402	0.125215							3312	0.11002	0.121363	0.104706	0.11203	3312	0.145224	0.132529	0.138616	0.13879
3310	0.11308	0.116673	0.115359	0.115037	3310	0.143647	0.143684	0.141649	0.142993	3310	0.115037	0.142993									3310	0.131912	0.135527	0.133719	0.133719	3310	0.124957	0.125049	0.124866	0.124958	3310	0.133719	0.124958							3310	0.109592	0.121957	0.104375	0.111975	3310	0.144331	0.131693	0.138542	0.138189
3308	0.113295	0.116321	0.115533	0.11505	3308	0.143536	0.143466	0.140955	0.142652	3308	0.11505	0.142652									3308	0.131586	0.135827	0.133707	0.133707	3308	0.124607	0.12517	0.124043	0.124607	3308	0.133707	0.124607							3308	0.109725	0.122297	0.103988	0.112003	3308	0.143713	0.131297	0.137691	0.137567
3306	0.113399	0.115763	0.115694	0.114952	3306	0.143133	0.143066	0.140477	0.142225	3306	0.114952	0.142225									3306	0.131236	0.135386	0.133311	0.133311	3306	0.124186	0.124939	0.123433	0.124186	3306	0.133311	0.124186							3306	0.10989	0.122121	0.103596	0.111869	3306	0.143317	0.13136	0.136484	0.137054
3304	0.113287	0.115036	0.115623	0.114649	3304	0.142669	0.142683	0.140425	0.141926	3304	0.114649	0.141926									3304	0.131095	0.134582	0.132838	0.132838	3304	0.12368	0.124335	0.123026	0.123681	3304	0.132838	0.123681							3304	0.109622	0.121377	0.103511	0.111503	3304	0.143047	0.131665	0.135213	0.136642
3302	0.112979	0.114314	0.115495	0.114263	3302	0.142367	0.142429	0.140729	0.141842	3302	0.114263	0.141842									3302	0.131277	0.133907	0.132592	0.132592	3302	0.123105	0.123556	0.122653	0.123105	3302	0.132592	0.123105							3302	0.108942	0.120399	0.103847	0.111063	3302	0.142725	0.131936	0.134013	0.136225
3300	0.112582	0.113839	0.115517	0.113979	3300	0.142283	0.142267	0.141078	0.141876	3300	0.113979	0.141876									3300	0.131499	0.133666	0.132582	0.132582	3300	0.122617	0.122892	0.122343	0.122617	3300	0.132582	0.122617							3300	0.108315	0.11964	0.104225	0.110727	3300	0.142214	0.131998	0.133049	0.135754
3298	0.112207	0.113766	0.115504	0.113826	3298	0.142256	0.142142	0.141217	0.141872	3298	0.113826	0.141872									3298	0.131344	0.133779	0.132561	0.132561	3298	0.122456	0.12257	0.122342	0.122456	3298	0.132561	0.122456							3298	0.108192	0.119222	0.104111	0.110508	3298	0.141625	0.13186	0.132461	0.135315
3296	0.111926	0.114036	0.115079	0.11368	3296	0.142065	0.142058	0.141137	0.141753	3296	0.11368	0.141753									3296	0.130728	0.133844	0.132286	0.132286	3296	0.122682	0.122639	0.122725	0.122682	3296	0.132286	0.122682							3296	0.10855	0.118879	0.103406	0.110278	3296	0.141244	0.131606	0.132235	0.135028
3294	0.111735	0.114388	0.114255	0.113459	3294	0.141683	0.14199	0.140943	0.141539	3294	0.113459	0.141539									3294	0.129986	0.133449	0.131717	0.131717	3294	0.123058	0.122952	0.123163	0.123058	3294	0.131717	0.123058							3294	0.108901	0.118363	0.102575	0.109946	3294	0.141206	0.131206	0.13231	0.134907
3292	0.111515	0.114578	0.113497	0.113197	3292	0.141358	0.1418	0.140615	0.141258	3292	0.113197	0.141258									3292	0.129516	0.132529	0.131022	0.131022	3292	0.123249	0.123271	0.123226	0.123248	3292	0.131022	0.123248							3292	0.108776	0.117743	0.102175	0.109565	3292	0.141364	0.130596	0.132689	0.134883
3290	0.111114	0.114592	0.11315	0.112952	3290	0.14135	0.141333	0.140061	0.140915	3290	0.112952	0.140915									3290	0.129447	0.131429	0.130438	0.130438	3290	0.123158	0.123417	0.122898	0.123157	3290	0.130438	0.123157							3290	0.108182	0.117284	0.102349	0.109272	3290	0.141544	0.129945	0.133256	0.134915
3288	0.110525	0.114539	0.113079	0.112714	3288	0.141625	0.140613	0.139398	0.140545	3288	0.112714	0.140545									3288	0.129625	0.13061	0.130117	0.130117	3288	0.12298	0.123348	0.122613	0.122981	3288	0.130117	0.122981							3288	0.10748	0.117151	0.102793	0.109141	3288	0.141751	0.129604	0.133586	0.13498
3286	0.109936	0.114369	0.113004	0.112436	3286	0.141841	0.13988	0.138986	0.140236	3286	0.112436	0.140236									3286	0.129798	0.130284	0.130041	0.130041	3286	0.122952	0.123127	0.122777	0.122952	3286	0.130041	0.122952							3286	0.106904	0.117307	0.103093	0.109101	3286	0.142079	0.129725	0.133243	0.135016
3284	0.109577	0.113881	0.112937	0.112132	3284	0.141658	0.139418	0.139093	0.140056	3284	0.112132	0.140056									3284	0.129769	0.130315	0.130042	0.130042	3284	0.123093	0.122845	0.123342	0.123094	3284	0.130042	0.123094							3284	0.106365	0.11762	0.10303	0.109005	3284	0.142526	0.130089	0.132278	0.134964
3282	0.109504	0.113058	0.113073	0.111878	3282	0.141058	0.139349	0.139622	0.14001	3282	0.111878	0.14001									3282	0.129492	0.130453	0.129972	0.129972	3282	0.123237	0.122583	0.123892	0.123237	3282	0.129972	0.123237							3282	0.105745	0.117982	0.102626	0.108784	3282	0.142981	0.130378	0.131226	0.134862
3280	0.109554	0.112216	0.113385	0.111718	3280	0.140424	0.139577	0.140213	0.140071	3280	0.111718	0.140071									3280	0.129116	0.130618	0.129867	0.129867	3280	0.123217	0.122393	0.124041	0.123217	3280	0.129867	0.123217							3280	0.105191	0.118347	0.102043	0.108527	3280	0.143251	0.13042	0.130576	0.134749
3278	0.109492	0.111677	0.113606	0.111592	3278	0.140262	0.139902	0.140583	0.140249	3278	0.111592	0.140249									3278	0.128871	0.130895	0.129883	0.129883	3278	0.12298	0.122268	0.123692	0.12298	3278	0.129883	0.12298							3278	0.104998	0.118681	0.101471	0.108383	3278	0.143103	0.13012	0.130434	0.134552
3276	0.109219	0.111459	0.113611	0.11143	3276	0.140728	0.140162	0.140699	0.14053	3276	0.11143	0.14053									3276	0.128855	0.131297	0.130076	0.130076	3276	0.122561	0.12213	0.122992	0.122561	3276	0.130076	0.122561							3276	0.105255	0.118893	0.101064	0.108404	3276	0.142431	0.129431	0.130681	0.134181
3274	0.108875	0.111443	0.113567	0.111295	3274	0.141362	0.140295	0.140674	0.140777	3274	0.111295	0.140777									3274	0.128924	0.131651	0.130288	0.130288	3274	0.122012	0.121862	0.122163	0.122013	3274	0.130288	0.122013							3274	0.105702	0.118839	0.100861	0.108467	3274	0.141492	0.12853	0.13117	0.133731
3272	0.108705	0.11167	0.113619	0.111331	3272	0.141431	0.140351	0.140562	0.140781	3272	0.111331	0.140781									3272	0.128846	0.131755	0.1303	0.1303	3272	0.121373	0.121369	0.121377	0.121373	3272	0.1303	0.121373							3272	0.105913	0.118455	0.100689	0.108352	3272	0.140801	0.127784	0.131638	0.133408
3270	0.108751	0.112189	0.113602	0.111514	3270	0.140625	0.14043	0.140271	0.140442	3270	0.111514	0.140442									3270	0.128531	0.13156	0.130046	0.130046	3270	0.120686	0.12066	0.120711	0.120686	3270	0.130046	0.120686							3270	0.10561	0.117853	0.100234	0.107899	3270	0.140654	0.12734	0.13171	0.133235
3268	0.108758	0.112715	0.113246	0.111573	3268	0.139309	0.140566	0.13971	0.139862	3268	0.111573	0.139862									3268	0.128085	0.13112	0.129603	0.129603	3268	0.120014	0.119885	0.120143	0.120014	3268	0.129603	0.120014							3268	0.10484	0.117235	0.099377	0.107151	3268	0.140877	0.126981	0.131283	0.133047
3266	0.108488	0.112776	0.112562	0.111275	3266	0.138058	0.140647	0.138995	0.139233	3266	0.111275	0.139233									3266	0.127653	0.130483	0.129068	0.129068	3266	0.119439	0.119283	0.119595	0.119439	3266	0.129068	0.119439							3266	0.103934	0.116738	0.09846	0.106377	3266	0.141097	0.126568	0.130782	0.132816
3264	0.108071	0.112278	0.111897	0.110749	3264	0.137163	0.140507	0.138445	0.138705	3264	0.110749	0.138705									3264	0.12726	0.129755	0.128507	0.128507	3264	0.119013	0.119008	0.119019	0.119013	3264	0.128507	0.119013							3264	0.10322	0.116409	0.098038	0.105889	3264	0.141148	0.126382	0.130771	0.132767
3262	0.107868	0.111643	0.111577	0.110363	3262	0.136679	0.140118	0.138296	0.138364	3262	0.110363	0.138364									3262	0.126817	0.129178	0.127997	0.127997	3262	0.118728	0.118998	0.118458	0.118728	3262	0.127997	0.118728							3262	0.102784	0.116257	0.098281	0.105774	3262	0.141088	0.126784	0.131315	0.133062
3260	0.107992	0.111257	0.11161	0.110286	3260	0.136685	0.139643	0.138452	0.13826	3260	0.110286	0.13826									3260	0.126272	0.128967	0.127619	0.127619	3260	0.118537	0.119049	0.118025	0.118537	3260	0.127619	0.118537							3260	0.102553	0.116245	0.098736	0.105845	3260	0.140946	0.127679	0.131917	0.133514
3258	0.108152	0.111001	0.111751	0.110301	3258	0.137197	0.139221	0.138606	0.138341	3258	0.110301	0.138341									3258	0.125751	0.129017	0.127384	0.127384	3258	0.118425	0.119043	0.117808	0.118426	3258	0.127384	0.118426							3258	0.102562	0.116226	0.098826	0.105871	3258	0.140625	0.128599	0.132104	0.133776
3256	0.108053	0.110528	0.111773	0.110118	3256	0.137924	0.138777	0.138594	0.138432	3256	0.110118	0.138432									3256	0.125482	0.128935	0.127209	0.127209	3256	0.118429	0.119054	0.117804	0.118429	3256	0.127209	0.118429							3256	0.102927	0.116033	0.098462	0.105807	3256	0.140072	0.129216	0.131882	0.133723
3254	0.107744	0.109858	0.111614	0.109739	3254	0.138426	0.138157	0.138477	0.138353	3254	0.109739	0.138353									3254	0.125526	0.128463	0.126995	0.126995	3254	0.118567	0.119193	0.117941	0.118567	3254	0.126995	0.118567							3254	0.103478	0.11565	0.097996	0.105708	3254	0.139456	0.12952	0.131573	0.133516
3252	0.107455	0.109444	0.111315	0.109405	3252	0.13855	0.137419	0.138297	0.138089	3252	0.109405	0.138089									3252	0.125612	0.127772	0.126692	0.126692	3252	0.118774	0.119418	0.118129	0.118773	3252	0.126692	0.118773							3252	0.103677	0.115186	0.097679	0.105514	3252	0.139092	0.129573	0.13137	0.133345
3250	0.10724	0.109624	0.110935	0.109266	3250	0.138446	0.136852	0.137912	0.137737	3250	0.109266	0.137737									3250	0.125324	0.127266	0.126295	0.126295	3250	0.118891	0.119521	0.118261	0.118891	3250	0.126295	0.118891							3250	0.10311	0.114696	0.097443	0.105083	3250	0.139175	0.129389	0.131165	0.133243
3248	0.106987	0.110211	0.110546	0.109248	3248	0.138179	0.136695	0.137181	0.137352	3248	0.109248	0.137352									3248	0.124488	0.127137	0.125812	0.125812	3248	0.118726	0.119264	0.118189	0.118726	3248	0.125812	0.118726							3248	0.101979	0.11416	0.097203	0.104447	3248	0.13957	0.129063	0.130715	0.133116
3246	0.106673	0.110695	0.110239	0.109202	3246	0.137639	0.136934	0.136188	0.13692	3246	0.109202	0.13692									3246	0.123324	0.127188	0.125256	0.125256	3246	0.118177	0.118544	0.11781	0.118177	3246	0.125256	0.118177							3246	0.100934	0.113682	0.097031	0.103882	3246	0.139919	0.128758	0.129904	0.13286
3244	0.106397	0.110751	0.110062	0.10907	3244	0.13691	0.137395	0.135204	0.136503	3244	0.10907	0.136503									3244	0.122255	0.127063	0.124659	0.124659	3244	0.117389	0.117541	0.117237	0.117389	3244	0.124659	0.117389							3244	0.100452	0.113501	0.096901	0.103618	3244	0.140001	0.128487	0.128909	0.132466
3242	0.106178	0.110464	0.109957	0.108866	3242	0.136394	0.137916	0.134479	0.136263	3242	0.108866	0.136263									3242	0.12161	0.126602	0.124106	0.124106	3242	0.116761	0.116723	0.1168	0.116762	3242	0.124106	0.116762							3242	0.100497	0.113674	0.096502	0.103558	3242	0.139925	0.128122	0.128125	0.132057
3240	0.105908	0.110098	0.109817	0.108608	3240	0.136363	0.138369	0.13415	0.136294	3240	0.108608	0.136294									3240	0.121477	0.125984	0.123731	0.123731	3240	0.116639	0.116522	0.116756	0.116639	3240	0.123731	0.116639							3240	0.100706	0.113879	0.09559	0.103392	3240	0.139845	0.127655	0.127856	0.131785
3238	0.105538	0.109808	0.109582	0.108309	3238	0.13662	0.138612	0.134236	0.136489	3238	0.108309	0.136489									3238	0.121689	0.125528	0.123609	0.123609	3238	0.116953	0.116891	0.117015	0.116953	3238	0.123609	0.116953							3238	0.100731	0.113725	0.09447	0.102975	3238	0.139604	0.127292	0.128041	0.131646
3236	0.105184	0.109646	0.109284	0.108038	3236	0.136736	0.138529	0.13462	0.136628	3236	0.108038	0.136628									3236	0.121903	0.125384	0.123643	0.123643	3236	0.117264	0.117271	0.117257	0.117264	3236	0.123643	0.117264							3236	0.100427	0.11318	0.093843	0.102483	3236	0.138892	0.127212	0.128353	0.131486
3234	0.104995	0.109694	0.109027	0.107905	3234	0.136477	0.138126	0.135071	0.136558	3234	0.107905	0.136558									3234	0.121831	0.12538	0.123605	0.123605	3234	0.117228	0.117164	0.117293	0.117228	3234	0.123605	0.117228							3234	0.0998996	0.112513	0.094116	0.102176	3234	0.13775	0.127359	0.128594	0.131234
3232	0.104973	0.110021	0.108938	0.107977	3232	0.135858	0.13753	0.13539	0.136259	3232	0.107977	0.136259									3232	0.121481	0.125189	0.123335	0.123335	3232	0.116937	0.116677	0.117198	0.116937	3232	0.123335	0.116937							3232	0.0994178	0.111869	0.094978	0.102088	3232	0.136681	0.12752	0.128876	0.131026
3230	0.10496	0.110487	0.109106	0.108184	3230	0.134971	0.136925	0.135526	0.135807	3230	0.108184	0.135807									3230	0.121098	0.124672	0.122885	0.122885	3230	0.116695	0.116317	0.117072	0.116694	3230	0.122885	0.116694							3230	0.0991638	0.111145	0.095723	0.102011	3230	0.136144	0.127521	0.12931	0.130992
3228	0.104758	0.110738	0.109496	0.108331	3228	0.133991	0.136509	0.135506	0.135335	3228	0.108331	0.135335									3228	0.120805	0.124017	0.122411	0.122411	3228	0.116554	0.116299	0.116808	0.116554	3228	0.122411	0.116554							3228	0.0990407	0.110254	0.0959	0.101732	3228	0.136136	0.127322	0.129661	0.13104
3226	0.104283	0.110517	0.109896	0.108232	3226	0.133231	0.136378	0.135341	0.134983	3226	0.108232	0.134983									3226	0.120449	0.123531	0.12199	0.12199	3226	0.116271	0.116307	0.116235	0.116271	3226	0.12199	0.116271							3226	0.0988041	0.109301	0.095559	0.101221	3226	0.136343	0.127036	0.129507	0.130962
3224	0.103679	0.109893	0.110001	0.107858	3224	0.132962	0.136398	0.135077	0.134812	3224	0.107858	0.134812									3224	0.119846	0.123322	0.121584	0.121584	3224	0.115675	0.11596	0.11539	0.115675	3224	0.121584	0.115675							3224	0.0983569	0.108423	0.09496	0.10058	3224	0.136515	0.126864	0.128753	0.130711
3222	0.103273	0.109141	0.109621	0.107345	3222	0.13323	0.13626	0.134858	0.134783	3222	0.107345	0.134783									3222	0.119045	0.123193	0.121119	0.121119	3222	0.114909	0.115303	0.114515	0.114909	3222	0.121119	0.114909							3222	0.0978201	0.107679	0.09424	0.099913	3222	0.136519	0.126937	0.127827	0.130428
3220	0.103331	0.108477	0.10884	0.106883	3220	0.133944	0.13578	0.134839	0.134854	3220	0.106883	0.134854									3220	0.118232	0.122866	0.120549	0.120549	3220	0.114253	0.114684	0.113823	0.114253	3220	0.120549	0.114253							3220	0.0973207	0.107191	0.093416	0.0993092	3220	0.136197	0.127147	0.1273	0.130215
3218	0.103785	0.107995	0.107983	0.106588	3218	0.134969	0.135108	0.135039	0.135039	3218	0.106588	0.135039									3218	0.117489	0.122288	0.119888	0.119888	3218	0.11382	0.114287	0.113353	0.11382	3218	0.119888	0.11382							3218	0.0968475	0.107173	0.092575	0.0988652	3218	0.135441	0.127208	0.127372	0.130007
3216	0.104266	0.107745	0.107373	0.106461	3216	0.135981	0.134547	0.135363	0.135297	3216	0.106461	0.135297									3216	0.116805	0.12171	0.119258	0.119258	3216	0.113504	0.113961	0.113046	0.113503	3216	0.119258	0.113503							3216	0.0963387	0.107658	0.091899	0.0986319	3216	0.134402	0.126912	0.127757	0.12969
3214	0.104432	0.10771	0.107107	0.106416	3214	0.136401	0.134228	0.135706	0.135445	3214	0.106416	0.135445									3214	0.116215	0.12144	0.118828	0.118828	3214	0.113162	0.113492	0.112832	0.113162	3214	0.118828	0.113162							3214	0.095807	0.108291	0.091492	0.09853	3214	0.133466	0.126314	0.128013	0.129264
3212	0.104256	0.107753	0.107059	0.106356	3212	0.135843	0.134059	0.135978	0.135293	3212	0.106356	0.135293									3212	0.115768	0.121531	0.118649	0.11865	3212	0.112773	0.112903	0.112644	0.112774	3212	0.11865	0.112774							3212	0.0953106	0.108589	0.091276	0.0983919	3212	0.132977	0.125687	0.127888	0.128851
3210	0.103965	0.107739	0.107061	0.106255	3210	0.134615	0.133949	0.136073	0.134879	3210	0.106255	0.134879									3210	0.115395	0.121743	0.118569	0.118569	3210	0.112452	0.112452	0.112452	0.112452	3210	0.118569	0.112452							3210	0.0948521	0.108357	0.091119	0.0981094	3210	0.132986	0.125321	0.127406	0.128571
3208	0.103768	0.107709	0.107045	0.106174	3208	0.133525	0.133907	0.135956	0.134463	3208	0.106174	0.134463									3208	0.11499	0.121807	0.118398	0.118399	3208	0.112346	0.112371	0.112321	0.112346	3208	0.118399	0.112346							3208	0.0943631	0.107756	0.091001	0.0977067	3208	0.133247	0.125323	0.126727	0.128432
3206	0.103668	0.107786	0.107009	0.106154	3206	0.133134	0.133903	0.135734	0.134257	3206	0.106154	0.134257									3206	0.114581	0.121669	0.118125	0.118125	3206	0.11248	0.112608	0.112352	0.11248	3206	0.118125	0.11248							3206	0.0937814	0.107053	0.090973	0.0972691	3206	0.133413	0.125542	0.126029	0.128328
3204	0.10349	0.107864	0.106908	0.106087	3204	0.133366	0.133772	0.135502	0.134213	3204	0.106087	0.134213									3204	0.114271	0.121441	0.117856	0.117856	3204	0.112667	0.112802	0.112532	0.112667	3204	0.117856	0.112667							3204	0.09314	0.106465	0.090999	0.096868	3204	0.13328	0.125674	0.125465	0.12814
3202	0.103053	0.107601	0.106695	0.105783	3202	0.133771	0.133358	0.135145	0.134091	3202	0.105783	0.134091									3202	0.114036	0.121169	0.117602	0.117602	3202	0.112629	0.11254	0.112719	0.112629	3202	0.117602	0.112629							3202	0.092591	0.106134	0.090908	0.0965443	3202	0.132906	0.12549	0.125119	0.127838
3200	0.102347	0.106839	0.106452	0.105213	3200	0.13393	0.132723	0.13444	0.133698	3200	0.105213	0.133698									3200	0.113737	0.120734	0.117235	0.117235	3200	0.112249	0.111714	0.112783	0.112249	3200	0.117235	0.112249							3200	0.0923115	0.106039	0.090553	0.0963012	3200	0.132471	0.124982	0.12495	0.127468
3198	0.101616	0.10593	0.106359	0.104635	3198	0.133644	0.132166	0.133411	0.133074	3198	0.104635	0.133074									3198	0.113337	0.120005	0.116671	0.116671	3198	0.111674	0.110629	0.112719	0.111674	3198	0.116671	0.111674							3198	0.0923266	0.105942	0.089958	0.0960755	3198	0.132068	0.124312	0.124832	0.127071
3196	0.101249	0.105476	0.106466	0.104397	3196	0.132983	0.131987	0.132414	0.132461	3196	0.104397	0.132461									3196	0.112934	0.119034	0.115984	0.115984	3196	0.111176	0.109762	0.11259	0.111176	3196	0.115984	0.111176							3196	0.0924212	0.1056	0.08927	0.0957637	3196	0.131668	0.123689	0.12473	0.126696
3194	0.101498	0.105736	0.106597	0.10461	3194	0.13225	0.132201	0.131791	0.132081	3194	0.10461	0.132081									3194	0.112571	0.118061	0.115316	0.115316	3194	0.110925	0.109392	0.112457	0.110925	3194	0.115316	0.110925							3194	0.092274	0.105038	0.088607	0.0953063	3194	0.131246	0.123268	0.124747	0.12642
3192	0.102214	0.106408	0.106567	0.105063	3192	0.131736	0.132499	0.131558	0.131931	3192	0.105063	0.131931									3192	0.112188	0.117317	0.114753	0.114752	3192	0.110934	0.109471	0.112397	0.110934	3192	0.114752	0.110934							3192	0.0916906	0.104476	0.087992	0.0947195	3192	0.130796	0.123061	0.12495	0.126269
3190	0.102894	0.10698	0.106399	0.105424	3190	0.131448	0.13255	0.131514	0.131837	3190	0.105424	0.131837									3190	0.111739	0.116853	0.114296	0.114296	3190	0.111139	0.109787	0.112491	0.111139	3190	0.114296	0.111139							3190	0.0907203	0.104027	0.087422	0.0940564	3190	0.130223	0.122916	0.125185	0.126108
3188	0.103078	0.107176	0.106221	0.105492	3188	0.131165	0.132361	0.131552	0.131693	3188	0.105492	0.131693									3188	0.1112	0.116548	0.113874	0.113874	3188	0.111444	0.110215	0.112672	0.111443	3188	0.113874	0.111443							3188	0.0896086	0.10361	0.086924	0.0933809	3188	0.129421	0.122666	0.125174	0.125754
3186	0.102738	0.107041	0.106027	0.105269	3186	0.13077	0.13225	0.131706	0.131575	3186	0.105269	0.131575									3186	0.110446	0.116242	0.113344	0.113344	3186	0.111731	0.110807	0.112654	0.11173	3186	0.113344	0.11173							3186	0.0886696	0.10315	0.086513	0.0927775	3186	0.128487	0.122322	0.1248	0.125203
3184	0.102245	0.106714	0.105719	0.104893	3184	0.130375	0.13239	0.131939	0.131568	3184	0.104893	0.131568									3184	0.109353	0.115846	0.1126	0.1126	3184	0.111888	0.111615	0.11216	0.111887	3184	0.1126	0.111887							3184	0.0881174	0.10266	0.086134	0.0923038	3184	0.127698	0.122009	0.124217	0.124641
3182	0.101932	0.106274	0.105353	0.10452	3182	0.130123	0.132519	0.132038	0.13156	3182	0.10452	0.13156									3182	0.108083	0.115346	0.111714	0.111714	3182	0.111833	0.112439	0.111227	0.111833	3182	0.111714	0.111833							3182	0.0879318	0.102107	0.085707	0.0919153	3182	0.127209	0.121728	0.123657	0.124198
3180	0.101809	0.105796	0.105124	0.104243	3180	0.130036	0.132236	0.131828	0.131367	3180	0.104243	0.131367									3180	0.107052	0.114788	0.11092	0.11092	3180	0.111532	0.112832	0.110232	0.111532	3180	0.11092	0.111532							3180	0.0878677	0.101404	0.085226	0.0914992	3180	0.126914	0.121374	0.12324	0.123843
3178	0.101714	0.105426	0.105025	0.104055	3178	0.130083	0.131523	0.131402	0.131003	3178	0.104055	0.131003									3178	0.106514	0.114308	0.110411	0.110411	3178	0.111015	0.112465	0.109566	0.111015	3178	0.110411	0.111015							3178	0.0876402	0.100596	0.084795	0.0910104	3178	0.126687	0.121015	0.122984	0.123562
3176	0.101599	0.105277	0.10473	0.103869	3176	0.130209	0.130767	0.131075	0.130684	3176	0.103869	0.130684									3176	0.106337	0.11408	0.110209	0.110209	3176	0.110396	0.111466	0.109325	0.110395	3176	0.110209	0.110395							3176	0.0871139	0.0998644	0.084551	0.0905098	3176	0.12658	0.120891	0.122871	0.123447
3174	0.101526	0.1053	0.103993	0.103606	3174	0.130259	0.130263	0.131083	0.130535	3174	0.103606	0.130535									3174	0.106292	0.114153	0.110223	0.110223	3174	0.109824	0.110329	0.10932	0.109824	3174	0.110223	0.109824							3174	0.0863513	0.0992653	0.084584	0.0900669	3174	0.126604	0.121009	0.122844	0.123486
3172	0.101465	0.10531	0.103033	0.103269	3172	0.130072	0.12993	0.13136	0.130454	3172	0.103269	0.130454									3172	0.10635	0.114326	0.110338	0.110338	3172	0.109399	0.109498	0.109301	0.109399	3172	0.110338	0.109399							3172	0.0855667	0.0986298	0.084904	0.0897002	3172	0.126515	0.120976	0.122794	0.123428
3170	0.101303	0.105134	0.102346	0.102928	3170	0.129713	0.129584	0.131627	0.130308	3170	0.102928	0.130308									3170	0.106518	0.114297	0.110407	0.110407	3170	0.109109	0.109099	0.10912	0.10911	3170	0.110407	0.10911							3170	0.0850421	0.0978477	0.085428	0.0894393	3170	0.126051	0.120482	0.122644	0.123059
3168	0.101076	0.104687	0.102157	0.10264	3168	0.129458	0.129296	0.131674	0.130143	3168	0.10264	0.130143									3168	0.106593	0.113942	0.110267	0.110268	3168	0.108879	0.108985	0.108773	0.108879	3168	0.110268	0.108879							3168	0.0849449	0.0970893	0.085923	0.0893191	3168	0.125362	0.11977	0.122412	0.122515
3166	0.101005	0.104013	0.10222	0.102413	3166	0.129451	0.129305	0.131551	0.130102	3166	0.102413	0.130102									3166	0.106343	0.113396	0.109869	0.109869	3166	0.108662	0.108936	0.108388	0.108662	3166	0.109869	0.108662							3166	0.0851209	0.0965898	0.086047	0.0892526	3166	0.124929	0.119389	0.122158	0.122159
3164	0.101204	0.103331	0.102193	0.102243	3164	0.129537	0.129645	0.131459	0.130214	3164	0.102243	0.130214									3164	0.10582	0.112859	0.10934	0.109339	3164	0.108499	0.108826	0.108173	0.1085	3164	0.109339	0.1085							3164	0.0851507	0.0963139	0.085562	0.0890089	3164	0.124988	0.119535	0.121869	0.122131
3162	0.101481	0.102962	0.102031	0.102158	3162	0.129522	0.130007	0.131452	0.130327	3162	0.102158	0.130327									3162	0.105276	0.112408	0.108842	0.108842	3162	0.108475	0.108694	0.108256	0.108475	3162	0.108842	0.108475							3162	0.0847202	0.0959956	0.084567	0.0884276	3162	0.125178	0.119884	0.121467	0.122176
3160	0.10155	0.103053	0.101977	0.102193	3160	0.129399	0.13	0.131317	0.130239	3160	0.102193	0.130239									3160	0.104815	0.11204	0.108428	0.108428	3160	0.108607	0.108676	0.108539	0.108608	3160	0.108428	0.108608							3160	0.0838974	0.0954692	0.083488	0.0876182	3160	0.124908	0.120035	0.120898	0.121947
3158	0.101394	0.103373	0.102273	0.102347	3158	0.129198	0.129537	0.130811	0.129849	3158	0.102347	0.129849									3158	0.104357	0.111779	0.108068	0.108068	3158	0.108762	0.108784	0.10874	0.108762	3158	0.108068	0.108762							3158	0.0829831	0.0948199	0.082756	0.086853	3158	0.124017	0.119885	0.120227	0.121376
3156	0.10126	0.10355	0.102939	0.102583	3156	0.128802	0.128932	0.129993	0.129242	3156	0.102583	0.129242									3156	0.103881	0.111636	0.107759	0.107759	3156	0.108737	0.108827	0.108648	0.108738	3156	0.107759	0.108738							3156	0.0821911	0.094243	0.08249	0.086308	3156	0.122938	0.119581	0.11963	0.120716
3154	0.101338	0.103521	0.103727	0.102862	3154	0.128106	0.128632	0.129243	0.12866	3154	0.102862	0.12866									3154	0.103438	0.111528	0.107483	0.107483	3154	0.108462	0.108635	0.108289	0.108462	3154	0.107483	0.108462							3154	0.0815757	0.0938627	0.082469	0.0859691	3154	0.12221	0.119298	0.119285	0.120264
3152	0.101538	0.10357	0.10424	0.103116	3152	0.127268	0.128814	0.128917	0.128333	3152	0.103116	0.128333									3152	0.102925	0.111337	0.107131	0.107131	3152	0.108077	0.108335	0.107819	0.108077	3152	0.107131	0.108077							3152	0.081156	0.0936722	0.082385	0.0857377	3152	0.121924	0.119117	0.119186	0.120076
3150	0.101624	0.103898	0.104175	0.103232	3150	0.126638	0.129207	0.129031	0.128292	3150	0.103232	0.128292									3150	0.102122	0.111022	0.106572	0.106572	3150	0.107778	0.10822	0.107336	0.107778	3150	0.106572	0.107778							3150	0.0809254	0.0935668	0.082114	0.0855354	3150	0.121733	0.118996	0.119111	0.119947
3148	0.101482	0.10434	0.1036	0.103141	3148	0.12646	0.129377	0.129324	0.128387	3148	0.103141	0.128387									3148	0.101065	0.110615	0.10584	0.10584	3148	0.107628	0.108347	0.106909	0.107628	3148	0.10584	0.107628							3148	0.0807628	0.0934217	0.081757	0.0853138	3148	0.121336	0.118808	0.11884	0.119661
3146	0.101182	0.104598	0.10295	0.10291	3146	0.12675	0.129152	0.129562	0.128488	3146	0.10291	0.128488									3146	0.100139	0.110142	0.10514	0.105141	3146	0.107574	0.108442	0.106707	0.107575	3146	0.105141	0.107575							3146	0.080513	0.0931959	0.081455	0.0850546	3146	0.120819	0.118476	0.118417	0.119237
3144	0.10086	0.104569	0.102665	0.102698	3144	0.127354	0.128707	0.129695	0.128585	3144	0.102698	0.128585									3144	0.0996693	0.109627	0.104648	0.104648	3144	0.107573	0.108244	0.106901	0.107573	3144	0.104648	0.107573							3144	0.0801705	0.0929566	0.08121	0.084779	3144	0.120444	0.118063	0.118076	0.118861
3142	0.100638	0.104323	0.102821	0.102594	3142	0.127975	0.128259	0.129757	0.128664	3142	0.102594	0.128664									3142	0.0995564	0.10916	0.104358	0.104358	3142	0.107575	0.107789	0.107362	0.107575	3142	0.104358	0.107575							3142	0.0798713	0.092755	0.080912	0.0845128	3142	0.120285	0.117674	0.117898	0.118619
3140	0.100648	0.10393	0.103145	0.102574	3140	0.128264	0.127846	0.129719	0.12861	3140	0.102574	0.12861									3140	0.0994303	0.108854	0.104142	0.104142	3140	0.107458	0.107287	0.10763	0.107458	3140	0.104142	0.107458							3140	0.0796874	0.0925118	0.08052	0.0842397	3140	0.12022	0.117342	0.117686	0.118416
3138	0.100972	0.103497	0.103325	0.102598	3138	0.128068	0.127433	0.129475	0.128325	3138	0.102598	0.128325									3138	0.0990583	0.108688	0.103873	0.103873	3138	0.107121	0.106876	0.107365	0.107121	3138	0.103873	0.107121							3138	0.0795347	0.0920822	0.080143	0.08392	3138	0.120171	0.117082	0.11725	0.118168
3136	0.101469	0.103234	0.103246	0.10265	3136	0.127598	0.127109	0.128943	0.127883	3136	0.10265	0.127883									3136	0.0984777	0.108476	0.103477	0.103477	3136	0.106673	0.106589	0.106757	0.106673	3136	0.103477	0.106673							3136	0.0792771	0.0914274	0.079888	0.0835308	3136	0.120138	0.116968	0.116655	0.11792
3134	0.101751	0.103283	0.102942	0.102659	3134	0.127218	0.12702	0.128172	0.12747	3134	0.102659	0.12747									3134	0.0978444	0.108058	0.102951	0.102951	3134	0.1064	0.106437	0.106362	0.106399	3134	0.102951	0.106399							3134	0.0788285	0.0906851	0.079687	0.0830669	3134	0.119985	0.117027	0.116085	0.117699
3132	0.101516	0.103508	0.102498	0.102507	3132	0.127096	0.127181	0.127369	0.127215	3132	0.102507	0.127215									3132	0.0973198	0.1075	0.10241	0.10241	3132	0.106444	0.106387	0.106502	0.106444	3132	0.10241	0.106444							3132	0.0781791	0.0900684	0.0794	0.0825492	3132	0.119444	0.11711	0.115569	0.117374
3130	0.100917	0.103627	0.102046	0.102197	3130	0.127128	0.127464	0.126814	0.127135	3130	0.102197	0.127135									3130	0.0970467	0.107052	0.102049	0.102049	3130	0.106649	0.106344	0.106953	0.106648	3130	0.102049	0.106648							3130	0.0774557	0.0896885	0.07905	0.0820647	3130	0.118472	0.117029	0.115028	0.116843
3128	0.100454	0.103526	0.101751	0.10191	3128	0.127137	0.127724	0.126664	0.127175	3128	0.10191	0.127175									3128	0.0970705	0.10688	0.101975	0.101975	3128	0.106736	0.106252	0.10722	0.106736	3128	0.101975	0.106736							3128	0.0769374	0.0894478	0.078842	0.0817424	3128	0.117443	0.116778	0.114513	0.116245
3126	0.100423	0.103304	0.101661	0.101796	3126	0.126995	0.12787	0.126808	0.127224	3126	0.101796	0.127224									3126	0.0972693	0.106893	0.102081	0.102081	3126	0.106607	0.106169	0.107046	0.106608	3126	0.102081	0.106608							3126	0.0768443	0.0890999	0.078904	0.0816161	3126	0.116817	0.116498	0.114203	0.115839
3124	0.10059	0.103062	0.101636	0.101763	3124	0.126612	0.127844	0.126957	0.127138	3124	0.101763	0.127138									3124	0.0974521	0.106867	0.10216	0.10216	3124	0.106377	0.106148	0.106606	0.106377	3124	0.10216	0.106377							3124	0.0770545	0.0884734	0.079124	0.0815506	3124	0.116673	0.116276	0.11414	0.115696
3122	0.100505	0.10279	0.101526	0.101607	3122	0.126007	0.127645	0.12688	0.126844	3122	0.101607	0.126844									3122	0.09752	0.106711	0.102115	0.102115	3122	0.106187	0.106121	0.106253	0.106187	3122	0.102115	0.106187							3122	0.0771614	0.0876601	0.079307	0.0813762	3122	0.116693	0.116121	0.114118	0.115644
3120	0.100069	0.10245	0.10141	0.10131	3120	0.125401	0.127382	0.126569	0.126451	3120	0.10131	0.126451									3120	0.0974567	0.106543	0.102	0.102	3120	0.10607	0.105994	0.106146	0.10607	3120	0.102	0.10607							3120	0.0768983	0.0869534	0.079379	0.0810769	3120	0.116531	0.116066	0.113907	0.115501
3118	0.0996351	0.102046	0.101536	0.101072	3118	0.125094	0.12719	0.126178	0.126154	3118	0.101072	0.126154									3118	0.0972073	0.106489	0.101848	0.101848	3118	0.105954	0.105793	0.106115	0.105954	3118	0.101848	0.105954							3118	0.0764094	0.0866022	0.079371	0.0807942	3118	0.116105	0.116134	0.113496	0.115245
3116	0.0995788	0.101615	0.101995	0.101063	3116	0.125175	0.127093	0.125874	0.126047	3116	0.101063	0.126047									3116	0.0967017	0.1065	0.101601	0.101601	3116	0.105766	0.105624	0.105908	0.105766	3116	0.101601	0.105766							3116	0.0760413	0.0866665	0.079292	0.0806666	3116	0.115563	0.116213	0.113041	0.114939
3114	0.0999156	0.101273	0.102554	0.101248	3114	0.125466	0.126992	0.125759	0.126072	3114	0.101248	0.126072									3114	0.0960053	0.106427	0.101216	0.101216	3114	0.105529	0.105541	0.105518	0.105529	3114	0.101216	0.105529							3114	0.0759708	0.0870639	0.079146	0.0807269	3114	0.115084	0.116135	0.112648	0.114622
3112	0.100374	0.101215	0.102878	0.101489	3112	0.125751	0.126796	0.125859	0.126135	3112	0.101489	0.126135									3112	0.0953151	0.106221	0.100768	0.100768	3112	0.105393	0.105555	0.10523	0.105393	3112	0.100768	0.105393							3112	0.0761067	0.0876199	0.079019	0.0809152	3112	0.114741	0.11589	0.112326	0.114319
3110	0.100705	0.101553	0.102854	0.101704	3110	0.125967	0.126534	0.126122	0.126208	3110	0.101704	0.126208									3110	0.0947678	0.105951	0.100359	0.100359	3110	0.105508	0.105694	0.105322	0.105508	3110	0.100359	0.105508							3110	0.0762356	0.0880669	0.079005	0.0811025	3110	0.114486	0.115619	0.11213	0.114078
3108	0.100829	0.102135	0.102607	0.101857	3108	0.126151	0.126334	0.126457	0.126314	3108	0.101857	0.126314									3108	0.0943358	0.105679	0.100007	0.100007	3108	0.105872	0.105972	0.105771	0.105872	3108	0.100007	0.105872							3108	0.0761496	0.0881707	0.079063	0.0811278	3108	0.114265	0.115408	0.112248	0.113974
3106	0.100761	0.102663	0.102269	0.101898	3106	0.126318	0.126312	0.12679	0.126473	3106	0.101898	0.126473									3106	0.0939532	0.105417	0.0996851	0.0996851	3106	0.106295	0.106312	0.106277	0.106295	3106	0.0996851	0.106295							3106	0.075726	0.0879546	0.07906	0.0809135	3106	0.114125	0.115213	0.112834	0.114057
3104	0.100516	0.102984	0.101864	0.101788	3104	0.12643	0.126465	0.127086	0.12666	3104	0.101788	0.12666									3104	0.0936666	0.105198	0.0994323	0.0994323	3104	0.106555	0.106602	0.106509	0.106556	3104	0.0994323	0.106556							3104	0.0750297	0.0876877	0.078957	0.0805581	3104	0.114168	0.114981	0.113737	0.114295
3102	0.100116	0.103169	0.101448	0.101578	3102	0.126453	0.126697	0.127302	0.126817	3102	0.101578	0.126817									3102	0.0935859	0.105061	0.0993235	0.0993235	3102	0.106537	0.106772	0.106301	0.106536	3102	0.0993235	0.106536							3102	0.0743217	0.0875492	0.078867	0.080246	3102	0.114352	0.114706	0.114497	0.114518
3100	0.0996648	0.10331	0.101218	0.101398	3100	0.126374	0.126964	0.127372	0.126903	3100	0.101398	0.126903									3100	0.093684	0.104946	0.099315	0.099315	3100	0.106246	0.106792	0.105701	0.106247	3100	0.099315	0.106247							3100	0.0738599	0.0874114	0.078904	0.0800584	3100	0.114427	0.114432	0.114712	0.114524
3098	0.0993664	0.103387	0.101358	0.10137	3098	0.126222	0.127349	0.127272	0.126948	3098	0.10137	0.126948									3098	0.0936888	0.104706	0.0991974	0.0991974	3098	0.105788	0.106645	0.104931	0.105788	3098	0.0991974	0.105788							3098	0.0736634	0.0870592	0.079054	0.0799255	3098	0.114158	0.114291	0.114428	0.114292
3096	0.0994304	0.103365	0.101808	0.101534	3096	0.126059	0.127884	0.127068	0.127004	3096	0.101534	0.127004									3096	0.0932483	0.104268	0.0987582	0.0987582	3096	0.105328	0.106372	0.104284	0.105328	3096	0.0987582	0.105328							3096	0.0735257	0.0865014	0.0792	0.0797424	3096	0.113591	0.114467	0.114054	0.114037
3094	0.0999095	0.103307	0.102295	0.101837	3094	0.125935	0.128337	0.126876	0.127049	3094	0.101837	0.127049									3094	0.0922872	0.103688	0.0979876	0.0979876	3094	0.105011	0.10607	0.103951	0.105011	3094	0.0979876	0.105011							3094	0.0732766	0.0859338	0.079213	0.0794745	3094	0.113011	0.11495	0.113872	0.113944
3092	0.100641	0.103331	0.102608	0.102193	3092	0.125872	0.128345	0.1268	0.127006	3092	0.102193	0.127006									3092	0.0912074	0.103052	0.0971297	0.0971297	3092	0.104833	0.105751	0.103916	0.104834	3092	0.0971297	0.104834							3092	0.0729709	0.0855041	0.079029	0.079168	3092	0.112646	0.115384	0.113779	0.113936
3090	0.101364	0.103528	0.102751	0.102548	3090	0.125908	0.127853	0.126904	0.126888	3090	0.102548	0.126888									3090	0.0906211	0.102419	0.09652	0.0965201	3090	0.104674	0.105291	0.104057	0.104674	3090	0.0965201	0.104674							3090	0.072808	0.0852687	0.078723	0.0789332	3090	0.112487	0.115395	0.113547	0.11381
3088	0.101886	0.103902	0.102839	0.102876	3088	0.126094	0.127292	0.12717	0.126852	3088	0.102876	0.126852									3088	0.0907751	0.101888	0.0963316	0.0963316	3088	0.10447	0.104638	0.104302	0.10447	3088	0.0963316	0.10447							3088	0.0728983	0.085278	0.078531	0.0789024	3088	0.112384	0.115042	0.113175	0.113534
3086	0.10215	0.104308	0.102948	0.103135	3086	0.126373	0.127185	0.12744	0.126999	3086	0.103135	0.126999									3086	0.0912855	0.101614	0.0964498	0.0964498	3086	0.104318	0.104021	0.104614	0.104318	3086	0.0964498	0.104318							3086	0.0731264	0.0854982	0.07867	0.0790982	3086	0.11224	0.114736	0.11285	0.113275
3084	0.102183	0.104486	0.103099	0.103256	3084	0.126575	0.127606	0.127482	0.127221	3084	0.103256	0.127221									3084	0.0915481	0.101671	0.0966095	0.0966095	3084	0.104336	0.103791	0.104881	0.104336	3084	0.0966095	0.104336							3084	0.0732323	0.0856858	0.079077	0.0793317	3084	0.11208	0.114725	0.112659	0.113155
3082	0.102044	0.104277	0.103294	0.103205	3082	0.126636	0.128118	0.12722	0.127325	3082	0.103205	0.127325									3082	0.0913677	0.101985	0.0966763	0.0966764	3082	0.104508	0.104071	0.104944	0.104507	3082	0.0966764	0.104507							3082	0.0730335	0.0855413	0.079406	0.0793269	3082	0.111979	0.114883	0.112532	0.113131
3080	0.101811	0.103838	0.103485	0.103045	3080	0.126766	0.128237	0.126863	0.127289	3080	0.103045	0.127289									3080	0.0910429	0.102427	0.096735	0.096735	3080	0.104705	0.104639	0.104771	0.104705	3080	0.096735	0.104705							3080	0.0725809	0.0850234	0.07937	0.0789914	3080	0.111965	0.115032	0.112442	0.113146
3078	0.101585	0.103532	0.10357	0.102896	3078	0.127214	0.127887	0.126736	0.127279	3078	0.102896	0.127279									3078	0.0908796	0.102894	0.0968868	0.0968868	3078	0.104834	0.105174	0.104495	0.104834	3078	0.0968868	0.104834							3078	0.0720977	0.0843772	0.079034	0.078503	3078	0.112008	0.115177	0.112502	0.113229
3076	0.101487	0.103584	0.103523	0.102865	3076	0.127875	0.127424	0.126973	0.127424	3076	0.102865	0.127424									3076	0.0908537	0.103256	0.0970548	0.0970548	3076	0.104884	0.105496	0.104271	0.104884	3076	0.0970548	0.104884							3076	0.0717777	0.0838346	0.078723	0.0781118	3076	0.112062	0.115322	0.112786	0.11339
3074	0.101615	0.103926	0.103487	0.103009	3074	0.128338	0.127314	0.127441	0.127698	3074	0.103009	0.127698									3074	0.0908146	0.103355	0.0970848	0.0970848	3074	0.104874	0.105573	0.104175	0.104874	3074	0.0970848	0.104874							3074	0.0716617	0.0834303	0.078667	0.0779197	3074	0.112067	0.115309	0.113182	0.113519
3072	0.101984	0.104363	0.103637	0.103328	3072	0.128367	0.127766	0.127917	0.128017	3072	0.103328	0.128017									3072	0.0907684	0.10316	0.0969642	0.0969642	3072	0.104854	0.105447	0.104261	0.104854	3072	0.0969642	0.104854							3072	0.0716848	0.0831184	0.078832	0.0778784	3072	0.111932	0.115054	0.113499	0.113495
3070	0.102494	0.104751	0.103997	0.103747	3070	0.128187	0.128605	0.128248	0.128347	3070	0.103747	0.128347									3070	0.0907973	0.102846	0.0968217	0.0968217	3070	0.104906	0.105222	0.104591	0.104906	3070	0.0968217	0.104906							3070	0.0717832	0.082886	0.079039	0.0779027	3070	0.111593	0.114745	0.113638	0.113325
3068	0.102987	0.105021	0.104426	0.104145	3068	0.128182	0.129406	0.12839	0.128659	3068	0.104145	0.128659									3068	0.0908503	0.102644	0.0967472	0.0967472	3068	0.105091	0.10504	0.105141	0.10509	3068	0.0967472	0.10509							3068	0.0719489	0.0827089	0.079148	0.0779353	3068	0.111135	0.114633	0.11362	0.113129
3066	0.103373	0.105189	0.10479	0.104451	3066	0.128456	0.129799	0.128395	0.128883	3066	0.104451	0.128883									3066	0.0907993	0.102646	0.0967226	0.0967226	3066	0.105374	0.104995	0.105752	0.105374	3066	0.0967226	0.105374							3066	0.0722162	0.0825368	0.079091	0.077948	3066	0.11079	0.114721	0.113518	0.11301
3064	0.103637	0.105363	0.10504	0.10468	3064	0.128801	0.129723	0.128407	0.128977	3064	0.10468	0.128977									3064	0.0906495	0.102821	0.0967352	0.0967352	3064	0.105666	0.105097	0.106236	0.105666	3064	0.0967352	0.105666							3064	0.0726088	0.0823966	0.078828	0.0779445	3064	0.11071	0.11481	0.113395	0.112972
3062	0.103757	0.105643	0.105168	0.104856	3062	0.12903	0.129411	0.12857	0.129004	3062	0.104856	0.129004									3062	0.0905263	0.103124	0.0968251	0.0968251	3062	0.105908	0.105335	0.106481	0.105908	3062	0.0968251	0.105908							3062	0.073053	0.082393	0.078349	0.0779317	3062	0.110808	0.114791	0.113291	0.112963
3060	0.103693	0.105957	0.105191	0.104947	3060	0.129163	0.129165	0.12889	0.129073	3060	0.104947	0.129073									3060	0.0904776	0.103483	0.0969803	0.0969803	3060	0.106075	0.105713	0.106437	0.106075	3060	0.0969803	0.106075							3060	0.0733515	0.0825303	0.077745	0.0778756	3060	0.110883	0.114706	0.113231	0.11294
3058	0.103486	0.106099	0.105202	0.104929	3058	0.129287	0.129154	0.129211	0.129217	3058	0.104929	0.129217									3058	0.0904209	0.103768	0.0970944	0.0970944	3058	0.106139	0.106177	0.106101	0.106139	3058	0.0970944	0.106139							3058	0.0733209	0.0826341	0.077234	0.0777297	3058	0.110845	0.114588	0.113195	0.112876
3056	0.103282	0.105986	0.105308	0.104859	3056	0.129396	0.129331	0.129368	0.129365	3056	0.104859	0.129365									3056	0.0902907	0.103865	0.0970778	0.0970778	3056	0.106098	0.106588	0.105608	0.106098	3056	0.0970778	0.106098							3056	0.073012	0.082538	0.077066	0.0775387	3056	0.110716	0.114407	0.113092	0.112738
3054	0.103191	0.105795	0.105465	0.104817	3054	0.129441	0.129487	0.129357	0.129428	3054	0.104817	0.129428									3054	0.0901365	0.103776	0.0969562	0.0969563	3054	0.106054	0.106833	0.105275	0.106054	3054	0.0969563	0.106054							3054	0.0727253	0.0822867	0.077332	0.077448	3054	0.110489	0.114155	0.112792	0.112479
3052	0.10322	0.105796	0.105479	0.104832	3052	0.129448	0.129451	0.129328	0.129409	3052	0.104832	0.129409									3052	0.0900708	0.103559	0.0968149	0.0968149	3052	0.106166	0.106935	0.105397	0.106166	3052	0.0968149	0.106166							3052	0.072714	0.0820602	0.077854	0.0775427	3052	0.11012	0.113863	0.112271	0.112085
3050	0.103379	0.106106	0.105248	0.104911	3050	0.129505	0.129267	0.129422	0.129398	3050	0.104911	0.129398									3050	0.0901919	0.103246	0.0967189	0.096719	3050	0.106494	0.107016	0.105973	0.106494	3050	0.096719	0.106494							3050	0.0728969	0.0819306	0.078268	0.0776985	3050	0.109642	0.11353	0.111719	0.11163
3048	0.103745	0.106613	0.104949	0.105102	3048	0.129637	0.129138	0.12964	0.129472	3048	0.105102	0.129472									3048	0.0905423	0.102931	0.0967367	0.0967367	3048	0.106911	0.107144	0.106678	0.106911	3048	0.0967367	0.106911							3048	0.0729443	0.0817873	0.078301	0.0776775	3048	0.109159	0.113138	0.111419	0.111239
3046	0.104305	0.10711	0.104931	0.105449	3046	0.129786	0.129192	0.129876	0.129618	3046	0.105449	0.129618									3046	0.0910628	0.102866	0.0969644	0.0969644	3046	0.107221	0.107288	0.107154	0.107221	3046	0.0969644	0.107221							3046	0.0726489	0.0815024	0.077974	0.0773751	3046	0.108725	0.112738	0.111432	0.110965
3044	0.104857	0.107468	0.105432	0.105919	3044	0.129929	0.129385	0.130063	0.129792	3044	0.105919	0.129792									3044	0.0915943	0.103274	0.0974341	0.0974341	3044	0.107381	0.107424	0.107337	0.107381	3044	0.0974341	0.107381							3044	0.0721266	0.0811032	0.077542	0.0769239	3044	0.108363	0.112447	0.111505	0.110772
3042	0.105177	0.107715	0.106372	0.106421	3042	0.130126	0.129625	0.130223	0.129991	3042	0.106421	0.129991									3042	0.0919739	0.104048	0.0980109	0.0980109	3042	0.107561	0.107637	0.107485	0.107561	3042	0.0980109	0.107561							3042	0.0716366	0.0807432	0.077251	0.0765436	3042	0.108183	0.112347	0.111388	0.110639
3040	0.105221	0.107956	0.107383	0.106853	3040	0.130385	0.129898	0.130367	0.130217	3040	0.106853	0.130217									3040	0.0921265	0.104751	0.0984387	0.0984387	3040	0.107961	0.108053	0.107869	0.107961	3040	0.0984387	0.107961							3040	0.0713011	0.08052	0.077169	0.07633	3040	0.10832	0.112438	0.111155	0.110638
3038	0.105074	0.108215	0.108032	0.107107	3038	0.130545	0.130203	0.130425	0.130391	3038	0.107107	0.130391									3038	0.0920458	0.104991	0.0985184	0.0985184	3038	0.108572	0.108657	0.108486	0.108572	3038	0.0985184	0.108572							3038	0.0710735	0.0803831	0.077248	0.0762349	3038	0.108714	0.112688	0.111083	0.110828
3036	0.104827	0.108403	0.108132	0.107121	3036	0.130415	0.130495	0.130345	0.130418	3036	0.107121	0.130418									3036	0.0917677	0.104742	0.0982549	0.0982549	3036	0.109168	0.109235	0.1091	0.109168	3036	0.0982549	0.109168							3036	0.0709115	0.080253	0.07745	0.0762048	3036	0.109091	0.113077	0.111265	0.111144
3034	0.10463	0.108492	0.107895	0.107006	3034	0.130049	0.130794	0.130257	0.130367	3034	0.107006	0.130367									3034	0.0914397	0.104306	0.0978728	0.0978728	3034	0.109534	0.109545	0.109523	0.109534	3034	0.0978728	0.109534							3034	0.0708691	0.0801898	0.077768	0.0762756	3034	0.109226	0.113538	0.111518	0.111427
3032	0.10475	0.108629	0.107729	0.107036	3032	0.129773	0.131226	0.130403	0.130467	3032	0.107036	0.130467									3032	0.091323	0.104033	0.097678	0.097678	3032	0.109659	0.109547	0.109772	0.10966	3032	0.097678	0.10966							3032	0.0710059	0.0803544	0.078172	0.0765108	3032	0.109124	0.113914	0.111701	0.11158
3030	0.105334	0.108993	0.107859	0.107395	3030	0.129875	0.131851	0.130862	0.130863	3030	0.107395	0.130863									3030	0.0915897	0.104107	0.0978484	0.0978483	3030	0.109675	0.10942	0.10993	0.109675	3030	0.0978483	0.109675							3030	0.0713008	0.0807833	0.078588	0.0768907	3030	0.108918	0.114049	0.111921	0.111629
3028	0.106187	0.109617	0.108235	0.108013	3028	0.130352	0.132543	0.131463	0.131453	3028	0.108013	0.131453									3028	0.0921469	0.10454	0.0983434	0.0983434	3028	0.109689	0.109372	0.110006	0.109689	3028	0.0983434	0.109689							3028	0.0716969	0.0813097	0.078978	0.0773282	3028	0.108749	0.113955	0.112335	0.11168
3026	0.106986	0.110448	0.108782	0.108739	3026	0.130996	0.133192	0.132007	0.132065	3026	0.108739	0.132065									3026	0.0927706	0.105266	0.0990183	0.0990183	3026	0.109774	0.109515	0.110034	0.109774	3026	0.0990183	0.109774							3026	0.0721688	0.0817717	0.07937	0.0777702	3026	0.108776	0.113865	0.112884	0.111842
3024	0.107701	0.111509	0.109568	0.109593	3024	0.131639	0.133899	0.132488	0.132675	3024	0.109593	0.132675									3024	0.0933727	0.10621	0.0997914	0.0997914	3024	0.110042	0.109891	0.110193	0.110042	3024	0.0997914	0.110042							3024	0.0727037	0.0822028	0.079805	0.0782372	3024	0.109153	0.114079	0.113347	0.112193
3022	0.108603	0.112797	0.110663	0.110688	3022	0.132246	0.134801	0.133035	0.133361	3022	0.110688	0.133361									3022	0.0940237	0.107305	0.100664	0.100664	3022	0.110583	0.110497	0.110669	0.110583	3022	0.100664	0.110583							3022	0.0732671	0.0827218	0.080254	0.0787476	3022	0.10986	0.11473	0.113621	0.112737
3020	0.109847	0.114115	0.112003	0.111988	3020	0.132833	0.135807	0.133729	0.134123	3020	0.111988	0.134123									3020	0.094764	0.108481	0.101623	0.101623	3020	0.111329	0.11124	0.111418	0.111329	3020	0.101623	0.111329							3020	0.0738367	0.0832982	0.080652	0.0792623	3020	0.110671	0.115735	0.113848	0.113418
3018	0.111219	0.115214	0.113543	0.113325	3018	0.1334	0.136727	0.134599	0.134909	3018	0.113325	0.134909									3018	0.0955517	0.109671	0.102611	0.102611	3018	0.112101	0.111974	0.112228	0.112101	3018	0.102611	0.112101							3018	0.0744187	0.0837557	0.081008	0.0797275	3018	0.111412	0.116941	0.1143	0.114218
3016	0.11237	0.116143	0.115387	0.114633	3016	0.133893	0.1376	0.135727	0.13574	3016	0.114633	0.13574									3016	0.0963975	0.110835	0.103616	0.103616	3016	0.112835	0.112672	0.112998	0.112835	3016	0.103616	0.112835							3016	0.0749874	0.0840161	0.081445	0.0801495	3016	0.112174	0.118282	0.115177	0.115211
3014	0.113157	0.117278	0.117584	0.116006	3014	0.134182	0.138663	0.137223	0.136689	3014	0.116006	0.136689									3014	0.0973983	0.111979	0.104689	0.104689	3014	0.113654	0.113467	0.113842	0.113654	3014	0.104689	0.113654							3014	0.0754843	0.0842274	0.082096	0.0806026	3014	0.113162	0.119736	0.11648	0.116459
3012	0.113719	0.118909	0.119874	0.117501	3012	0.134142	0.139981	0.139075	0.137733	3012	0.117501	0.137733									3012	0.0986055	0.113181	0.105893	0.105893	3012	0.114695	0.114498	0.114892	0.114695	3012	0.105893	0.114695							3012	0.0759598	0.084595	0.082954	0.0811696	3012	0.114427	0.121238	0.118021	0.117895
3010	0.114295	0.120943	0.121851	0.11903	3010	0.133812	0.141375	0.141118	0.138768	3010	0.11903	0.138768									3010	0.100004	0.114589	0.107296	0.107296	3010	0.115969	0.115769	0.116169	0.115969	3010	0.107296	0.115969							3010	0.0766256	0.0851521	0.083881	0.0818862	3010	0.115832	0.122712	0.119558	0.119367
3008	0.115017	0.123083	0.123334	0.120478	3008	0.133404	0.142752	0.143157	0.139771	3008	0.120478	0.139771									3008	0.101636	0.116352	0.108994	0.108994	3008	0.117459	0.117236	0.117683	0.117459	3008	0.108994	0.117459							3008	0.0776198	0.0857428	0.084766	0.0827095	3008	0.117207	0.124143	0.120949	0.120766
3006	0.115758	0.125149	0.124442	0.121783	3006	0.133083	0.144245	0.145106	0.140811	3006	0.121783	0.140811									3006	0.103579	0.118487	0.111033	0.111033	3006	0.119218	0.118931	0.119505	0.119218	3006	0.111033	0.119218							3006	0.0787466	0.0861873	0.085638	0.083524	3006	0.11841	0.125526	0.122201	0.122046
3004	0.116215	0.127133	0.125387	0.122912	3004	0.13283	0.14594	0.147008	0.141926	3004	0.122912	0.141926									3004	0.105721	0.120799	0.11326	0.11326	3004	0.121259	0.120885	0.121633	0.121259	3004	0.11326	0.121259							3004	0.0795968	0.0864424	0.086585	0.0842081	3004	0.11935	0.126809	0.123387	0.123182
3002	0.116239	0.129056	0.126351	0.123882	3002	0.132614	0.147675	0.148981	0.14309	3002	0.123882	0.14309									3002	0.107717	0.123004	0.115361	0.115361	3002	0.123442	0.122989	0.123895	0.123442	3002	0.115361	0.123442							3002	0.079964	0.0866316	0.08762	0.0847385	3002	0.120058	0.127959	0.124554	0.12419
3000	0.116077	0.130857	0.127478	0.124804	3000	0.132576	0.149235	0.151086	0.144299	3000	0.124804	0.144299									3000	0.109288	0.124941	0.117114	0.117114	3000	0.125571	0.125052	0.126089	0.125571	3000	0.117114	0.125571							3000	0.080034	0.0869448	0.088656	0.0852116	3000	0.120693	0.12905	0.12569	0.125144
2998	0.116135	0.132431	0.128745	0.12577	2998	0.132907	0.150628	0.153226	0.145587	2998	0.12577	0.145587									2998	0.110502	0.126681	0.118591	0.118592	2998	0.127597	0.127014	0.128181	0.127598	2998	0.118592	0.127598							2998	0.0801332	0.0875173	0.089616	0.0857555	2998	0.121378	0.130189	0.126746	0.126104
2996	0.116532	0.133744	0.129861	0.126712	2996	0.13359	0.15203	0.155248	0.146956	2996	0.126712	0.146956									2996	0.111667	0.12842	0.120043	0.120044	2996	0.129649	0.129023	0.130275	0.129649	2996	0.120044	0.129649							2996	0.0804218	0.0884035	0.09048	0.0864351	2996	0.122073	0.131377	0.127703	0.127051
2994	0.117022	0.134914	0.130533	0.12749	2994	0.134423	0.153574	0.157171	0.148389	2994	0.12749	0.148389									2994	0.113023	0.130312	0.121668	0.121667	2994	0.131851	0.131282	0.132419	0.131851	2994	0.121667	0.131851							2994	0.0808984	0.0895994	0.091203	0.0872336	2994	0.122677	0.132506	0.128623	0.127935
2992	0.11727	0.136095	0.130861	0.128075	2992	0.135144	0.155276	0.159152	0.149857	2992	0.128075	0.149857									2992	0.11462	0.132388	0.123504	0.123504	2992	0.134166	0.133824	0.134508	0.134166	2992	0.123504	0.134166							2992	0.0815565	0.0909877	0.091685	0.0880764	2992	0.123174	0.133467	0.129607	0.128749
2990	0.116969	0.137221	0.131225	0.128472	2990	0.135325	0.157054	0.161161	0.15118	2990	0.128472	0.15118									2990	0.11644	0.13455	0.125495	0.125495	2990	0.136403	0.136428	0.136378	0.136403	2990	0.125495	0.136403							2990	0.0823831	0.0922652	0.091917	0.0888551	2990	0.123606	0.134191	0.130636	0.129478
2988	0.11578	0.137995	0.13173	0.128502	2988	0.134327	0.158712	0.162841	0.15196	2988	0.128502	0.15196									2988	0.118521	0.13665	0.127585	0.127585	2988	0.138369	0.138744	0.137994	0.138369	2988	0.127585	0.138369							2988	0.0832597	0.0930853	0.092107	0.089484	2988	0.123978	0.134656	0.131509	0.130048
2986	0.113614	0.138271	0.13203	0.127972	2986	0.131887	0.160037	0.163912	0.151945	2986	0.127972	0.151945									2986	0.120939	0.138617	0.129778	0.129778	2986	0.140063	0.140561	0.139565	0.140063	2986	0.129778	0.140063							2986	0.0840235	0.0933866	0.09255	0.0899867	2986	0.124288	0.134953	0.132034	0.130425
2984	0.111175	0.138347	0.131867	0.12713	2984	0.128896	0.161039	0.1646	0.151512	2984	0.12713	0.151512									2984	0.123712	0.140598	0.132155	0.132155	2984	0.14175	0.142034	0.141465	0.14175	2984	0.132155	0.14175							2984	0.084653	0.0935069	0.09335	0.0905033	2984	0.124619	0.135337	0.132305	0.130754
2982	0.109842	0.138677	0.131578	0.126699	2982	0.127181	0.162021	0.16546	0.151554	2982	0.126699	0.151554									2982	0.126738	0.142906	0.134822	0.134822	2982	0.143759	0.14359	0.143929	0.14376	2982	0.134822	0.14376							2982	0.0853128	0.0938807	0.094352	0.0911818	2982	0.125138	0.136067	0.132707	0.131304
2980	0.110595	0.139393	0.131847	0.127278	2980	0.128046	0.163299	0.16681	0.152718	2980	0.127278	0.152718									2980	0.129817	0.145773	0.137795	0.137795	2980	0.146184	0.145576	0.146792	0.146184	2980	0.137795	0.146184							2980	0.0862069	0.0946753	0.095376	0.0920861	2980	0.126016	0.13719	0.133609	0.132272
2978	0.113146	0.140357	0.133068	0.128857	2978	0.131127	0.16496	0.168539	0.154875	2978	0.128857	0.154875									2978	0.132776	0.149128	0.140952	0.140952	2978	0.148836	0.148037	0.149634	0.148835	2978	0.140952	0.148835							2978	0.0874287	0.0958002	0.096459	0.0932293	2978	0.127352	0.138578	0.135088	0.133673
2976	0.116364	0.141622	0.135143	0.131043	2976	0.134996	0.166983	0.170478	0.157486	2976	0.131043	0.157486									2976	0.135578	0.15262	0.144099	0.144099	2976	0.15156	0.150888	0.152231	0.151559	2976	0.144099	0.151559							2976	0.0889431	0.0971697	0.097856	0.0946563	2976	0.129091	0.140162	0.136972	0.135408
2974	0.119435	0.143502	0.137783	0.133573	2974	0.138704	0.169448	0.172701	0.160284	2974	0.133573	0.160284									2974	0.13827	0.155885	0.147077	0.147077	2974	0.154468	0.154149	0.154786	0.154468	2974	0.147077	0.154468							2974	0.0906651	0.0987956	0.099852	0.0964376	2974	0.131009	0.142033	0.139066	0.137369
2972	0.122337	0.146088	0.140784	0.136403	2972	0.142405	0.172416	0.175373	0.163398	2972	0.136403	0.163398									2972	0.14084	0.158801	0.14982	0.14982	2972	0.157746	0.157841	0.157651	0.157746	2972	0.14982	0.157746							2972	0.0925486	0.100653	0.102563	0.0985882	2972	0.132903	0.144294	0.14127	0.139489
2970	0.125382	0.149015	0.143996	0.139464	2970	0.14666	0.175658	0.178462	0.166927	2970	0.139464	0.166927									2970	0.143189	0.161508	0.152348	0.152348	2970	0.161333	0.16174	0.160927	0.161333	2970	0.152348	0.161333							2970	0.0945963	0.102628	0.105783	0.101002	2970	0.13483	0.146931	0.143538	0.141766
2968	0.128687	0.151878	0.147258	0.142608	2968	0.151566	0.17874	0.181716	0.170674	2968	0.142608	0.170674									2968	0.145202	0.164163	0.154683	0.154683	2968	0.164915	0.165436	0.164393	0.164914	2968	0.154683	0.164914							2968	0.0967448	0.10463	0.108978	0.103451	2968	0.137031	0.149854	0.145832	0.144239
2966	0.132144	0.154633	0.150421	0.145733	2966	0.156675	0.181432	0.184845	0.174317	2966	0.145733	0.174317									2966	0.146746	0.166671	0.156709	0.156709	2966	0.168206	0.168668	0.167743	0.168206	2966	0.156709	0.168206							2966	0.0987424	0.106628	0.111564	0.105645	2966	0.139579	0.152957	0.148153	0.146896
2964	0.135618	0.157381	0.153368	0.148789	2964	0.161469	0.183886	0.187666	0.177674	2964	0.148789	0.177674									2964	0.147619	0.168699	0.158159	0.158159	2964	0.171088	0.171424	0.170753	0.171088	2964	0.158159	0.171088							2964	0.100253	0.10854	0.113323	0.107372	2964	0.142224	0.156065	0.150535	0.149608
2962	0.138969	0.159941	0.15598	0.15163	2962	0.165715	0.186338	0.190151	0.180735	2962	0.15163	0.180735									2962	0.147684	0.169985	0.158834	0.158834	2962	0.173468	0.173695	0.173242	0.173468	2962	0.158834	0.173468							2962	0.101152	0.110178	0.114503	0.108611	2962	0.144635	0.15889	0.152971	0.152165
2960	0.141979	0.161934	0.15814	0.154018	2960	0.169421	0.18874	0.192374	0.183512	2960	0.154018	0.183512									2960	0.147126	0.170588	0.158857	0.158857	2960	0.175188	0.175351	0.175026	0.175188	2960	0.158857	0.175188							2960	0.101631	0.11135	0.115436	0.109472	2960	0.146629	0.16115	0.155322	0.154367
2958	0.144423	0.163193	0.159792	0.155803	2958	0.17262	0.190783	0.194331	0.185911	2958	0.155803	0.185911									2958	0.146423	0.170779	0.158601	0.158601	2958	0.176187	0.176372	0.176003	0.176188	2958	0.158601	0.176188							2958	0.101909	0.111938	0.116124	0.10999	2958	0.148098	0.162732	0.157348	0.156059
2956	0.146263	0.16388	0.160957	0.157033	2956	0.175275	0.192241	0.19579	0.187769	2956	0.157033	0.187769									2956	0.145954	0.170797	0.158376	0.158376	2956	0.176627	0.176991	0.176264	0.176628	2956	0.158376	0.176628							2956	0.101935	0.111889	0.116311	0.110045	2956	0.148935	0.163764	0.158822	0.157174
2954	0.147744	0.164285	0.161703	0.157911	2954	0.177371	0.193204	0.196452	0.189009	2954	0.157911	0.189009									2954	0.145699	0.170761	0.15823	0.15823	2954	0.176754	0.177421	0.176087	0.176754	2954	0.15823	0.176754							2954	0.101478	0.111246	0.115887	0.109537	2954	0.149183	0.164521	0.159649	0.157784
2952	0.149223	0.164668	0.162164	0.158685	2952	0.179051	0.193957	0.196297	0.189768	2952	0.158685	0.189768									2952	0.145414	0.170741	0.158077	0.158077	2952	0.176685	0.177581	0.17579	0.176685	2952	0.158077	0.176685							2952	0.100472	0.110202	0.115047	0.108574	2952	0.149074	0.165195	0.159899	0.158056
2950	0.15083	0.165189	0.162519	0.159513	2950	0.180571	0.194683	0.195708	0.190321	2950	0.159513	0.190321									2950	0.145001	0.170767	0.157884	0.157884	2950	0.176406	0.177277	0.175536	0.176406	2950	0.157884	0.176406							2950	0.0991594	0.109054	0.114084	0.107432	2950	0.148796	0.165745	0.159781	0.158107
2948	0.152324	0.165771	0.162847	0.160314	2948	0.182034	0.195311	0.195173	0.190839	2948	0.160314	0.190839									2948	0.144618	0.170826	0.157722	0.157722	2948	0.175933	0.176584	0.175283	0.175933	2948	0.157722	0.175933							2948	0.0979169	0.108059	0.113171	0.106382	2948	0.148382	0.166009	0.15957	0.157987
2946	0.153327	0.166086	0.163027	0.160813	2946	0.183216	0.195657	0.194939	0.191271	2946	0.160813	0.191271									2946	0.144496	0.17097	0.157733	0.157733	2946	0.175401	0.175831	0.174972	0.175401	2946	0.157733	0.175401							2946	0.0970377	0.107383	0.112354	0.105592	2946	0.147946	0.165978	0.159497	0.157807
2944	0.153703	0.165855	0.162878	0.160812	2944	0.183774	0.195627	0.194937	0.191446	2944	0.160812	0.191446									2944	0.144732	0.171354	0.158043	0.158043	2944	0.174998	0.175251	0.174745	0.174998	2944	0.158043	0.174998							2944	0.096658	0.10715	0.111656	0.105155	2944	0.14779	0.165859	0.159645	0.157765
2942	0.153612	0.165175	0.162419	0.160402	2942	0.18365	0.195268	0.194948	0.191289	2942	0.160402	0.191289									2942	0.145208	0.171998	0.158603	0.158603	2942	0.174868	0.174848	0.174888	0.174868	2942	0.158603	0.174868							2942	0.0968011	0.10741	0.111158	0.105123	2942	0.148111	0.165854	0.159956	0.157974
2940	0.153253	0.164442	0.161906	0.159867	2940	0.183216	0.194661	0.194815	0.190897	2940	0.159867	0.190897									2940	0.145647	0.172576	0.159112	0.159112	2940	0.175055	0.174621	0.175489	0.175055	2940	0.159112	0.175055							2940	0.0974371	0.108028	0.111062	0.105509	2940	0.148782	0.166008	0.160371	0.158387
2938	0.152736	0.163972	0.161552	0.15942	2938	0.182947	0.193887	0.194556	0.190463	2938	0.15942	0.190463									2938	0.145803	0.17266	0.159231	0.159231	2938	0.175493	0.174728	0.176259	0.175493	2938	0.159231	0.175493							2938	0.0984925	0.108723	0.111629	0.106281	2938	0.149608	0.166369	0.160893	0.158957
2936	0.152218	0.163773	0.161285	0.159092	2936	0.183002	0.193107	0.19432	0.190143	2936	0.159092	0.190143									2936	0.145665	0.172215	0.15894	0.15894	2936	0.176022	0.175277	0.176768	0.176022	2936	0.15894	0.176022							2936	0.0997862	0.109298	0.112929	0.107338	2936	0.150596	0.167103	0.161453	0.159717
2934	0.151935	0.163599	0.160867	0.1588	2934	0.183132	0.19252	0.194177	0.189943	2934	0.1588	0.189943									2934	0.145432	0.171605	0.158519	0.158519	2934	0.176426	0.176038	0.176814	0.176426	2934	0.158519	0.176426							2934	0.100995	0.109791	0.114624	0.10847	2934	0.15173	0.168233	0.161813	0.160592
2932	0.151871	0.163125	0.160209	0.158402	2932	0.182951	0.192112	0.193958	0.189674	2932	0.158402	0.189674									2932	0.145232	0.171053	0.158143	0.158143	2932	0.176484	0.176494	0.176474	0.176484	2932	0.158143	0.176484							2932	0.101792	0.110306	0.116096	0.109398	2932	0.152675	0.169374	0.161773	0.161274
2930	0.151601	0.162158	0.159468	0.157742	2930	0.182282	0.191533	0.193372	0.189062	2930	0.157742	0.189062									2930	0.144942	0.17033	0.157636	0.157636	2930	0.17602	0.176207	0.175834	0.17602	2930	0.157636	0.17602							2930	0.10204	0.110737	0.116855	0.109877	2930	0.153018	0.16999	0.161469	0.161492
2928	0.150693	0.160807	0.158782	0.156761	2928	0.181238	0.190397	0.192294	0.187976	2928	0.156761	0.187976									2928	0.144333	0.169135	0.156734	0.156734	2928	0.174944	0.175096	0.174792	0.174944	2928	0.156734	0.174944							2928	0.101774	0.110784	0.116811	0.10979	2928	0.152725	0.169887	0.161244	0.161285
2926	0.149211	0.159417	0.158004	0.155544	2926	0.180037	0.188723	0.190815	0.186525	2926	0.155544	0.186525									2926	0.143317	0.167534	0.155425	0.155425	2926	0.173273	0.173392	0.173155	0.173273	2926	0.155425	0.173273							2926	0.101007	0.110262	0.116183	0.109151	2926	0.152042	0.169243	0.161134	0.160806
2924	0.147599	0.158205	0.156814	0.154206	2924	0.178718	0.186922	0.18903	0.18489	2924	0.154206	0.18489									2924	0.141952	0.165799	0.153875	0.153875	2924	0.171127	0.171372	0.170881	0.171127	2924	0.153875	0.171127							2924	0.0997465	0.109344	0.115269	0.10812	2924	0.151064	0.168207	0.160678	0.159983
2922	0.146129	0.157034	0.155085	0.152749	2922	0.177092	0.185305	0.186935	0.183111	2922	0.152749	0.183111									2922	0.140321	0.163983	0.152152	0.152152	2922	0.168696	0.169157	0.168235	0.168696	2922	0.152152	0.168696							2922	0.0982404	0.108395	0.114292	0.106976	2922	0.14974	0.166772	0.159451	0.158654
2920	0.144688	0.155624	0.153029	0.151114	2920	0.174996	0.183736	0.184584	0.181105	2920	0.151114	0.181105									2920	0.138543	0.161951	0.150247	0.150247	2920	0.166212	0.166735	0.165689	0.166212	2920	0.150247	0.166212							2920	0.0969646	0.107614	0.113339	0.105973	2920	0.148214	0.165045	0.157628	0.156962
2918	0.143064	0.15388	0.150964	0.149303	2918	0.172562	0.181838	0.182196	0.178865	2918	0.149303	0.178865									2918	0.136801	0.159723	0.148262	0.148262	2918	0.163872	0.164147	0.163596	0.163871	2918	0.148262	0.163871							2918	0.0962028	0.10688	0.112359	0.105147	2918	0.146784	0.163308	0.155823	0.155305
2916	0.141226	0.151933	0.149034	0.147398	2916	0.170156	0.179468	0.179987	0.176537	2916	0.147398	0.176537									2916	0.135209	0.157567	0.146388	0.146388	2916	0.161762	0.161612	0.161912	0.161762	2916	0.146388	0.161762							2916	0.0957914	0.105981	0.111251	0.104341	2916	0.145545	0.161739	0.154441	0.153908
2914	0.13928	0.149977	0.147227	0.145495	2914	0.168042	0.176896	0.178009	0.174316	2914	0.145495	0.174316									2914	0.133719	0.155765	0.144742	0.144742	2914	0.159861	0.159433	0.160289	0.159861	2914	0.144742	0.159861							2914	0.0953933	0.104872	0.109988	0.103418	2914	0.144358	0.160313	0.153405	0.152692
2912	0.137341	0.1482	0.145556	0.143699	2912	0.166175	0.174571	0.17623	0.172325	2912	0.143699	0.172325									2912	0.132274	0.154432	0.143353	0.143353	2912	0.158144	0.157791	0.158497	0.158144	2912	0.143353	0.158144							2912	0.0948845	0.103692	0.108658	0.102411	2912	0.143152	0.159022	0.152452	0.151542
2910	0.13547	0.146741	0.144079	0.142097	2910	0.164364	0.172796	0.174688	0.170616	2910	0.142097	0.170616									2910	0.131002	0.153524	0.142263	0.142263	2910	0.156655	0.156633	0.156676	0.156655	2910	0.142263	0.156655							2910	0.0943421	0.102589	0.107419	0.10145	2910	0.14201	0.157988	0.151481	0.150493
2908	0.133699	0.145557	0.14278	0.140679	2908	0.162553	0.171625	0.173487	0.169222	2908	0.140679	0.169222									2908	0.130114	0.152902	0.141508	0.141508	2908	0.155463	0.155775	0.155151	0.155463	2908	0.141508	0.155463							2908	0.0937812	0.101648	0.106426	0.100618	2908	0.140958	0.157239	0.150547	0.149581
2906	0.132062	0.144427	0.141586	0.139358	2906	0.160901	0.17094	0.172677	0.168173	2906	0.139358	0.168173									2906	0.129645	0.152399	0.141022	0.141022	2906	0.154581	0.155103	0.15406	0.154582	2906	0.141022	0.154582							2906	0.0930969	0.100937	0.105731	0.0999216	2906	0.139884	0.156543	0.149683	0.148703
2904	0.130689	0.143217	0.14056	0.138155	2904	0.159624	0.170566	0.172182	0.167457	2904	0.138155	0.167457									2904	0.129416	0.151914	0.140665	0.140665	2904	0.153963	0.154641	0.153285	0.153963	2904	0.140665	0.153963							2904	0.0922372	0.100499	0.105195	0.0993104	2904	0.138753	0.155625	0.14889	0.147756
2902	0.129804	0.142143	0.139917	0.137288	2902	0.158833	0.170331	0.171844	0.167003	2902	0.137288	0.167003									2902	0.129265	0.151472	0.140369	0.140369	2902	0.153562	0.154426	0.152698	0.153562	2902	0.140369	0.153562							2902	0.0912874	0.100229	0.104596	0.0987041	2902	0.137719	0.154491	0.148227	0.146812
2900	0.129563	0.141576	0.139758	0.136966	2900	0.158508	0.170151	0.171501	0.16672	2900	0.136966	0.16672									2900	0.129226	0.151172	0.140199	0.140199	2900	0.153338	0.154334	0.152342	0.153338	2900	0.140199	0.153338							2900	0.0903707	0.0998901	0.10389	0.0980503	2900	0.136934	0.153417	0.147773	0.146041
2898	0.129862	0.141636	0.139918	0.137139	2898	0.158539	0.170099	0.171094	0.166577	2898	0.137139	0.166577									2898	0.12944	0.151092	0.140266	0.140266	2898	0.153229	0.154106	0.152353	0.153229	2898	0.140266	0.153229							2898	0.0895687	0.0993216	0.10331	0.0974001	2898	0.136366	0.152638	0.147479	0.145494
2896	0.130372	0.142092	0.140155	0.13754	2896	0.158743	0.170327	0.170737	0.166602	2896	0.13754	0.166602									2896	0.12996	0.151226	0.140593	0.140593	2896	0.153184	0.153612	0.152756	0.153184	2896	0.140593	0.153184							2896	0.0889421	0.0986047	0.10306	0.0968689	2896	0.135887	0.152127	0.147132	0.145049
2894	0.1308	0.142648	0.140441	0.137963	2894	0.15894	0.170837	0.170659	0.166812	2894	0.137963	0.166812									2894	0.130664	0.15146	0.141062	0.141062	2894	0.153226	0.153047	0.153406	0.153226	2894	0.141062	0.153226							2894	0.0885316	0.0979367	0.102991	0.0964864	2894	0.135459	0.151674	0.146549	0.144561
2892	0.131072	0.143165	0.140887	0.138375	2892	0.159095	0.171394	0.171019	0.167169	2892	0.138375	0.167169									2892	0.131314	0.151627	0.14147	0.14147	2892	0.153425	0.15279	0.15406	0.153425	2892	0.14147	0.153425							2892	0.0883181	0.0973923	0.102723	0.0961445	2892	0.135145	0.151129	0.14577	0.144015
2890	0.131254	0.143585	0.141425	0.138755	2890	0.159366	0.17175	0.17174	0.167619	2890	0.138755	0.167619									2890	0.131696	0.151683	0.14169	0.14169	2890	0.153775	0.153039	0.154511	0.153775	2890	0.14169	0.153775							2890	0.0882177	0.0968777	0.102069	0.0957215	2890	0.13494	0.150536	0.144998	0.143491
2888	0.131388	0.143807	0.141752	0.138982	2888	0.159939	0.171912	0.172542	0.168131	2888	0.138982	0.168131									2888	0.131752	0.151821	0.141787	0.141787	2888	0.154145	0.153602	0.154688	0.154145	2888	0.141787	0.154145							2888	0.0881326	0.096289	0.101197	0.0952062	2888	0.134693	0.150032	0.144364	0.14303
2886	0.131452	0.143755	0.14165	0.138952	2886	0.160815	0.172095	0.173135	0.168682	2886	0.138952	0.168682									2886	0.131612	0.152278	0.141945	0.141945	2886	0.154383	0.154089	0.154676	0.154383	2886	0.141945	0.154383							2886	0.0879541	0.0956444	0.10038	0.0946595	2886	0.134231	0.14964	0.143805	0.142559
2884	0.131455	0.143496	0.14125	0.138734	2884	0.161784	0.172398	0.1734	0.169194	2884	0.138734	0.169194									2884	0.131457	0.152996	0.142226	0.142226	2884	0.15445	0.154279	0.154622	0.154451	2884	0.142226	0.154451							2884	0.0875716	0.0950728	0.099753	0.0941325	2884	0.133563	0.149215	0.143189	0.141989
2882	0.131481	0.143174	0.140879	0.138511	2882	0.162598	0.172638	0.173386	0.169541	2882	0.138511	0.169541									2882	0.131336	0.153592	0.142464	0.142464	2882	0.154436	0.154275	0.154596	0.154436	2882	0.142464	0.154436							2882	0.0869686	0.0947112	0.099343	0.0936743	2882	0.132907	0.148623	0.142492	0.141341
2880	0.131576	0.142836	0.140677	0.138363	2880	0.163087	0.172521	0.173167	0.169592	2880	0.138363	0.169592									2880	0.131126	0.153756	0.142441	0.142441	2880	0.154446	0.15433	0.154561	0.154445	2880	0.142441	0.154445							2880	0.0862899	0.0945884	0.09914	0.0933394	2880	0.132454	0.147919	0.141817	0.14073
2878	0.131633	0.142367	0.140473	0.138158	2878	0.163155	0.171914	0.172716	0.169262	2878	0.138158	0.169262									2878	0.130673	0.153527	0.1421	0.1421	2878	0.154527	0.154592	0.154461	0.154527	2878	0.1421	0.154527							2878	0.0857289	0.094558	0.09905	0.0931123	2878	0.132127	0.147251	0.141297	0.140225
2876	0.131442	0.141593	0.139995	0.137677	2876	0.162752	0.170893	0.171949	0.168531	2876	0.137677	0.168531									2876	0.129916	0.153066	0.141491	0.141491	2876	0.154622	0.154982	0.154261	0.154621	2876	0.141491	0.154621							2876	0.0853498	0.0943709	0.098912	0.0928776	2876	0.131667	0.14668	0.140984	0.139777
2874	0.130873	0.140437	0.139116	0.136809	2874	0.161921	0.169619	0.170846	0.167462	2874	0.136809	0.167462									2874	0.128876	0.152301	0.140589	0.140589	2874	0.154533	0.155211	0.153855	0.154533	2874	0.140589	0.154533							2874	0.0850819	0.0938722	0.098666	0.09254	2874	0.130969	0.146167	0.140799	0.139312
2872	0.129961	0.138962	0.137857	0.135593	2872	0.160788	0.168223	0.169444	0.166152	2872	0.135593	0.166152									2872	0.127573	0.150988	0.139281	0.139281	2872	0.153954	0.154863	0.153045	0.153954	2872	0.139281	0.153954							2872	0.0848501	0.0931254	0.098431	0.0921355	2872	0.130202	0.145703	0.140517	0.138807
2870	0.128806	0.137292	0.136247	0.134115	2870	0.159431	0.166758	0.167733	0.164641	2870	0.134115	0.164641									2870	0.126024	0.14908	0.137552	0.137552	2870	0.152659	0.153602	0.151716	0.152659	2870	0.137552	0.152659							2870	0.08461	0.0923365	0.098321	0.0917558	2870	0.129546	0.145307	0.139905	0.138253
2868	0.127464	0.1355	0.134276	0.132413	2868	0.157814	0.165188	0.165664	0.162889	2868	0.132413	0.162889									2868	0.124291	0.146852	0.135572	0.135572	2868	0.15072	0.15143	0.15001	0.15072	2868	0.135572	0.15072							2868	0.0842842	0.0917041	0.098272	0.0914201	2868	0.128967	0.144894	0.138969	0.13761
2866	0.125992	0.133603	0.132039	0.130545	2866	0.155911	0.163405	0.163325	0.16088	2866	0.130545	0.16088									2866	0.122503	0.144637	0.13357	0.13357	2866	0.148497	0.148758	0.148235	0.148497	2866	0.13357	0.148497							2866	0.0837993	0.0913535	0.098138	0.0910969	2866	0.128363	0.144295	0.138022	0.136893
2864	0.124513	0.13167	0.129853	0.128679	2864	0.153873	0.161344	0.161007	0.158741	2864	0.128679	0.158741									2864	0.120772	0.142581	0.131677	0.131677	2864	0.146338	0.14613	0.146546	0.146338	2864	0.131677	0.146338							2864	0.0832098	0.0913143	0.097873	0.090799	2864	0.127784	0.14347	0.137401	0.136218
2862	0.123131	0.129904	0.128127	0.127054	2862	0.151997	0.159102	0.159	0.1567	2862	0.127054	0.1567									2862	0.119132	0.140663	0.129897	0.129897	2862	0.14432	0.143834	0.144807	0.14432	2862	0.129897	0.14432							2862	0.0826638	0.091466	0.097517	0.0905489	2862	0.127326	0.142596	0.13711	0.135677
2860	0.121826	0.128522	0.127038	0.125795	2860	0.150518	0.156918	0.157369	0.154935	2860	0.125795	0.154935									2860	0.117552	0.138819	0.128186	0.128186	2860	0.142316	0.141823	0.142809	0.142316	2860	0.128186	0.142316							2860	0.0821937	0.0915493	0.097045	0.0902627	2860	0.126903	0.141869	0.136844	0.135205
2858	0.120573	0.127553	0.126363	0.12483	2858	0.14945	0.155022	0.156007	0.153493	2858	0.12483	0.153493									2858	0.116044	0.137028	0.126536	0.126536	2858	0.140263	0.139966	0.140561	0.140264	2858	0.126536	0.140264							2858	0.0816458	0.0913294	0.096355	0.0897767	2858	0.126306	0.141284	0.136328	0.134639
2856	0.119523	0.126801	0.125659	0.123994	2856	0.14864	0.153499	0.15482	0.15232	2856	0.123994	0.15232									2856	0.114689	0.135343	0.125016	0.125016	2856	0.138286	0.138263	0.13831	0.138287	2856	0.125016	0.138287							2856	0.0808737	0.0907331	0.09537	0.0889923	2856	0.125442	0.140636	0.135455	0.133844
2854	0.118883	0.126032	0.124644	0.123186	2854	0.147932	0.152307	0.153758	0.151332	2854	0.123186	0.151332									2854	0.113537	0.133855	0.123696	0.123696	2854	0.136531	0.136747	0.136315	0.136531	2854	0.123696	0.136531							2854	0.079901	0.0897896	0.094082	0.0879242	2854	0.124354	0.139671	0.134127	0.132717
2852	0.118627	0.125165	0.123396	0.122396	2852	0.14728	0.151372	0.152743	0.150465	2852	0.122396	0.150465									2852	0.112511	0.13258	0.122546	0.122546	2852	0.135023	0.135354	0.134692	0.135023	2852	0.122546	0.135023							2852	0.0788357	0.0885141	0.092548	0.0866326	2852	0.123056	0.138241	0.132252	0.131183
2850	0.118485	0.124272	0.122241	0.121666	2850	0.146728	0.15065	0.151741	0.149706	2850	0.121666	0.149706									2850	0.111472	0.131397	0.121435	0.121435	2850	0.133724	0.134009	0.13344	0.133724	2850	0.121435	0.133724							2850	0.0777283	0.0869361	0.090916	0.0851935	2850	0.121547	0.136426	0.130023	0.129332
2848	0.118262	0.123455	0.121462	0.12106	2848	0.146312	0.150085	0.150854	0.149084	2848	0.12106	0.149084									2848	0.110395	0.130148	0.120272	0.120272	2848	0.132641	0.132784	0.132498	0.132641	2848	0.120272	0.132641							2848	0.0766017	0.085194	0.089401	0.0837322	2848	0.119922	0.134527	0.127932	0.12746
2846	0.118023	0.122763	0.121072	0.120619	2846	0.145982	0.149544	0.150174	0.148567	2846	0.120619	0.148567									2846	0.109396	0.128801	0.119098	0.119098	2846	0.131788	0.131818	0.131758	0.131788	2846	0.119098	0.131788							2846	0.0755456	0.0835138	0.088132	0.0823971	2846	0.118317	0.132828	0.126334	0.125826
2844	0.117874	0.122205	0.120838	0.120306	2844	0.145642	0.148866	0.14958	0.148029	2844	0.120306	0.148029									2844	0.108586	0.127474	0.11803	0.11803	2844	0.131114	0.131122	0.131106	0.131114	2844	0.11803	0.131114							2844	0.0746746	0.0821014	0.087053	0.0812763	2844	0.116773	0.131336	0.125101	0.124403
2842	0.117733	0.121757	0.120509	0.12	2842	0.145232	0.148011	0.148825	0.147356	2842	0.12	0.147356									2842	0.107951	0.126342	0.117147	0.117147	2842	0.130522	0.130555	0.130488	0.130522	2842	0.117147	0.130522							2842	0.0740065	0.0810668	0.086014	0.0803624	2842	0.115305	0.129834	0.123858	0.122999
2840	0.117416	0.121341	0.120044	0.1196	2840	0.144751	0.147115	0.147842	0.146569	2840	0.1196	0.146569									2840	0.10739	0.125541	0.116465	0.116465	2840	0.129944	0.12999	0.129898	0.129944	2840	0.116465	0.129944							2840	0.0734464	0.0803762	0.084944	0.0795889	2840	0.114035	0.128202	0.122472	0.12157
2838	0.11687	0.12085	0.119612	0.119111	2838	0.144215	0.146362	0.146822	0.1458	2838	0.119111	0.1458									2838	0.106819	0.125102	0.11596	0.11596	2838	0.12936	0.129418	0.129301	0.129359	2838	0.11596	0.129359							2838	0.0728992	0.0798313	0.083893	0.0788745	2838	0.113095	0.126594	0.121154	0.120281
2836	0.116194	0.120264	0.119358	0.118605	2836	0.143659	0.145808	0.145967	0.145145	2836	0.118605	0.145145									2836	0.106189	0.124891	0.11554	0.11554	2836	0.128764	0.128888	0.128639	0.128764	2836	0.11554	0.128764							2836	0.0723621	0.0791898	0.082955	0.078169	2836	0.112404	0.125259	0.120144	0.119269
2834	0.115493	0.119709	0.119227	0.118143	2834	0.143174	0.145364	0.145283	0.144607	2834	0.118143	0.144607									2834	0.105477	0.12465	0.115063	0.115063	2834	0.128185	0.128431	0.127939	0.128185	2834	0.115063	0.128185							2834	0.0718896	0.0784051	0.082191	0.0774952	2834	0.111719	0.124286	0.119434	0.11848
2832	0.114804	0.119343	0.119033	0.117727	2832	0.142852	0.144925	0.144688	0.144155	2832	0.117727	0.144155									2832	0.10472	0.124194	0.114457	0.114457	2832	0.127697	0.128047	0.127347	0.127697	2832	0.114457	0.127697							2832	0.0714867	0.0776942	0.081607	0.0769293	2832	0.110927	0.123584	0.118825	0.117779
2830	0.114185	0.119156	0.118668	0.117336	2830	0.14267	0.144444	0.144194	0.143769	2830	0.117336	0.143769									2830	0.10403	0.123542	0.113786	0.113786	2830	0.12735	0.127715	0.126984	0.12735	2830	0.113786	0.12735							2830	0.0710672	0.077287	0.081157	0.0765037	2830	0.110153	0.123041	0.118152	0.117115
2828	0.113743	0.118949	0.118186	0.116959	2828	0.142469	0.143915	0.143866	0.143417	2828	0.116959	0.143417									2828	0.103499	0.122853	0.113176	0.113176	2828	0.127078	0.12736	0.126796	0.127078	2828	0.113176	0.127078							2828	0.0705432	0.0771599	0.080774	0.076159	2828	0.109536	0.122616	0.117412	0.116521
2826	0.113529	0.118536	0.11771	0.116592	2826	0.142125	0.143359	0.143686	0.143057	2826	0.116592	0.143057									2826	0.103093	0.122253	0.112673	0.112673	2826	0.126755	0.126897	0.126613	0.126755	2826	0.112673	0.126755							2826	0.0699434	0.0771078	0.08043	0.0758271	2826	0.109041	0.122299	0.116737	0.116026
2824	0.11344	0.117924	0.117308	0.116224	2824	0.141664	0.142844	0.143539	0.142682	2824	0.116224	0.142682									2824	0.10269	0.121766	0.112228	0.112228	2824	0.126325	0.126325	0.126325	0.126325	2824	0.112228	0.126325							2824	0.0694037	0.0770089	0.080139	0.0755172	2824	0.108547	0.122069	0.116265	0.115627
2822	0.113296	0.117257	0.116975	0.115843	2822	0.141184	0.142455	0.143313	0.142317	2822	0.115843	0.142317									2822	0.102226	0.121343	0.111785	0.111785	2822	0.125848	0.125748	0.125947	0.125848	2822	0.111785	0.125848							2822	0.0690284	0.0768862	0.079899	0.0752712	2822	0.108015	0.121867	0.115977	0.115286
2820	0.113033	0.116651	0.116664	0.115449	2820	0.140734	0.142205	0.142951	0.141963	2820	0.115449	0.141963									2820	0.10175	0.120883	0.111316	0.111316	2820	0.125397	0.125267	0.125528	0.125397	2820	0.111316	0.125397							2820	0.0687917	0.0767395	0.079661	0.0750641	2820	0.107489	0.121601	0.115686	0.114925
2818	0.112776	0.116154	0.116332	0.115087	2818	0.140318	0.142008	0.142442	0.141589	2818	0.115087	0.141589									2818	0.101326	0.120281	0.110803	0.110803	2818	0.124983	0.124889	0.125077	0.124983	2818	0.110803	0.124983							2818	0.0685999	0.0764856	0.079401	0.0748288	2818	0.107015	0.121196	0.115216	0.114476
2816	0.11268	0.115799	0.115963	0.114814	2816	0.139942	0.141748	0.141832	0.141174	2816	0.114814	0.141174									2816	0.10094	0.119541	0.11024	0.110241	2816	0.124567	0.124555	0.124579	0.124567	2816	0.110241	0.124567							2816	0.0684136	0.0761015	0.079141	0.074552	2816	0.106625	0.120653	0.114583	0.113954
2814	0.112703	0.115579	0.115595	0.114626	2814	0.139565	0.141346	0.141233	0.140715	2814	0.114626	0.140715									2814	0.100537	0.118819	0.109678	0.109678	2814	0.124118	0.124202	0.124033	0.124118	2814	0.109678	0.124118							2814	0.0682657	0.0757001	0.078892	0.0742859	2814	0.106313	0.120054	0.11393	0.113432
2812	0.112601	0.115383	0.115274	0.114419	2812	0.139059	0.140795	0.140746	0.1402	2812	0.114419	0.1402									2812	0.100105	0.11828	0.109192	0.109192	2812	0.123618	0.123779	0.123457	0.123618	2812	0.109192	0.123618							2812	0.0681855	0.0754013	0.078632	0.0740729	2812	0.106011	0.119493	0.11335	0.112951
2810	0.112192	0.115084	0.114975	0.114084	2810	0.138352	0.140176	0.140373	0.139634	2810	0.114084	0.139634									2810	0.0996792	0.117927	0.108803	0.108803	2810	0.123085	0.123262	0.122908	0.123085	2810	0.108803	0.123085							2810	0.0681514	0.0752054	0.078357	0.0739046	2810	0.105635	0.119029	0.112866	0.11251
2808	0.111593	0.114699	0.114608	0.113633	2808	0.137559	0.139653	0.140022	0.139078	2808	0.113633	0.139078									2808	0.0992824	0.11765	0.108466	0.108466	2808	0.122595	0.122715	0.122475	0.122595	2808	0.108466	0.122595							2808	0.0681158	0.0750391	0.07811	0.073755	2808	0.105205	0.118698	0.112529	0.112144
2806	0.111093	0.11437	0.114118	0.113194	2806	0.136863	0.139344	0.139602	0.138603	2806	0.113194	0.138603									2806	0.0988983	0.117398	0.108148	0.108148	2806	0.122232	0.122263	0.122202	0.122233	2806	0.108148	0.122233							2806	0.068037	0.0748564	0.077886	0.0735931	2806	0.104851	0.118486	0.112389	0.111909
2804	0.110832	0.114166	0.113569	0.112856	2804	0.136279	0.139174	0.139102	0.138185	2804	0.112856	0.138185									2804	0.0985211	0.117187	0.107854	0.107854	2804	0.121988	0.121965	0.122012	0.121988	2804	0.107854	0.121988							2804	0.0678944	0.0746498	0.077621	0.0733884	2804	0.104646	0.118303	0.112368	0.111772
2802	0.11067	0.113994	0.11308	0.112581	2802	0.135683	0.138926	0.138576	0.137728	2802	0.112581	0.137728									2802	0.0982014	0.116982	0.107592	0.107592	2802	0.121746	0.121735	0.121756	0.121745	2802	0.107592	0.121745							2802	0.0677013	0.0744212	0.077303	0.0731418	2802	0.104511	0.118051	0.112289	0.111617
2800	0.110379	0.113743	0.1127	0.112274	2800	0.135052	0.138451	0.138108	0.137204	2800	0.112274	0.137204									2800	0.0980048	0.116691	0.107348	0.107348	2800	0.121402	0.121437	0.121368	0.121403	2800	0.107348	0.121403							2800	0.0674978	0.0741853	0.077041	0.072908	2800	0.104306	0.117753	0.112094	0.111384
2798	0.109882	0.113427	0.112378	0.111896	2798	0.134537	0.137798	0.137759	0.136698	2798	0.111896	0.136698									2798	0.0979186	0.11632	0.107119	0.107119	2798	0.120981	0.121041	0.120921	0.120981	2798	0.107119	0.120981							2798	0.0673048	0.0739647	0.076912	0.0727272	2798	0.103986	0.117521	0.11188	0.111129
2796	0.109278	0.113108	0.112068	0.111485	2796	0.134228	0.1371	0.137531	0.136286	2796	0.111485	0.136286									2796	0.0978283	0.116005	0.106917	0.106917	2796	0.120589	0.120638	0.12054	0.120589	2796	0.106917	0.120589							2796	0.0671049	0.0737514	0.076825	0.0725604	2796	0.10361	0.117359	0.111693	0.110887
2794	0.108737	0.11279	0.111815	0.111114	2794	0.134008	0.13643	0.137362	0.135933	2794	0.111114	0.135933									2794	0.0976138	0.11583	0.106722	0.106722	2794	0.120307	0.120331	0.120283	0.120307	2794	0.106722	0.120307							2794	0.0668897	0.0735094	0.076639	0.072346	2794	0.103256	0.117116	0.111393	0.110588
2792	0.108387	0.112457	0.1117	0.110848	2792	0.133707	0.135798	0.137138	0.135548	2792	0.110848	0.135548									2792	0.0972589	0.115685	0.106472	0.106472	2792	0.120126	0.120139	0.120113	0.120126	2792	0.106472	0.120126							2792	0.0666968	0.0732291	0.076365	0.072097	2792	0.102971	0.116694	0.110842	0.110169
2790	0.10825	0.112166	0.111714	0.11071	2790	0.133324	0.135215	0.136751	0.135097	2790	0.11071	0.135097									2790	0.0968513	0.115364	0.106108	0.106108	2790	0.119975	0.119988	0.119963	0.119975	2790	0.106108	0.119975							2790	0.0665641	0.0729409	0.076128	0.0718777	2790	0.102768	0.116211	0.110132	0.109704
2788	0.108223	0.11199	0.111722	0.110645	2788	0.132986	0.134674	0.136191	0.134617	2788	0.110645	0.134617									2788	0.0964999	0.114796	0.105648	0.105648	2788	0.119792	0.119777	0.119807	0.119792	2788	0.105648	0.119792							2788	0.0664716	0.0726701	0.075967	0.0717029	2788	0.102623	0.115841	0.109503	0.109322
2786	0.108164	0.111902	0.11157	0.110545	2786	0.132761	0.134113	0.135592	0.134155	2786	0.110545	0.134155									2786	0.0962817	0.114114	0.105198	0.105198	2786	0.119589	0.11949	0.119688	0.119589	2786	0.105198	0.119589							2786	0.066363	0.0724223	0.075783	0.0715228	2786	0.102475	0.115577	0.109063	0.109038
2784	0.108014	0.111783	0.111215	0.110337	2784	0.132585	0.133505	0.13514	0.133743	2784	0.110337	0.133743									2784	0.0962226	0.113541	0.104882	0.104882	2784	0.119456	0.119262	0.11965	0.119456	2784	0.104882	0.119456							2784	0.0661994	0.0722169	0.07551	0.0713088	2784	0.102267	0.115261	0.108714	0.108747
2782	0.107798	0.111534	0.11074	0.110024	2782	0.132366	0.132944	0.134893	0.133401	2782	0.110024	0.133401									2782	0.096252	0.113217	0.104735	0.104735	2782	0.119443	0.119256	0.119629	0.119443	2782	0.104735	0.119443							2782	0.0659578	0.0720737	0.075202	0.0710778	2782	0.101969	0.114825	0.108336	0.108377
2780	0.107524	0.111143	0.110274	0.109647	2780	0.132054	0.132584	0.13472	0.133119	2780	0.109647	0.133119									2780	0.0961916	0.113124	0.104658	0.104658	2780	0.119466	0.119453	0.119479	0.119466	2780	0.104658	0.119466							2780	0.0656233	0.0719502	0.074942	0.0708385	2780	0.101578	0.114368	0.107956	0.107967
2778	0.107159	0.110649	0.109884	0.109231	2778	0.131639	0.13244	0.134472	0.13285	2778	0.109231	0.13285									2778	0.095892	0.113136	0.104514	0.104514	2778	0.119375	0.119614	0.119137	0.119376	2778	0.104514	0.119376							2778	0.0652332	0.0717518	0.074736	0.0705737	2778	0.10112	0.113975	0.10768	0.107592
2776	0.106722	0.110134	0.10956	0.108805	2776	0.131131	0.132334	0.134144	0.132536	2776	0.108805	0.132536									2776	0.0954222	0.113116	0.104269	0.104269	2776	0.119127	0.119525	0.118729	0.119127	2776	0.104269	0.119127							2776	0.0648925	0.0714324	0.074538	0.0702876	2776	0.100654	0.113599	0.107549	0.107267
2774	0.106313	0.109719	0.109266	0.108433	2774	0.13057	0.132036	0.133823	0.132143	2774	0.108433	0.132143									2774	0.0950454	0.112996	0.104021	0.104021	2774	0.118835	0.119234	0.118436	0.118835	2774	0.104021	0.118835							2774	0.0646769	0.0710389	0.074286	0.0700006	2774	0.100248	0.113156	0.107499	0.106968
2772	0.106023	0.109509	0.108997	0.108176	2772	0.130009	0.131462	0.13352	0.131664	2772	0.108176	0.131664									2772	0.0949482	0.11277	0.103859	0.103859	2772	0.118627	0.118952	0.118302	0.118627	2772	0.103859	0.118627							2772	0.064536	0.0706364	0.073926	0.0696995	2772	0.0999305	0.112669	0.107449	0.106683
2770	0.105843	0.109487	0.108779	0.108036	2770	0.129471	0.13073	0.133172	0.131124	2770	0.108036	0.131124									2770	0.095051	0.112488	0.10377	0.10377	2770	0.118512	0.118775	0.11825	0.118512	2770	0.10377	0.118512							2770	0.064351	0.0702418	0.073452	0.0693483	2770	0.0996788	0.112245	0.107355	0.106426
2768	0.105688	0.109495	0.108605	0.107929	2768	0.128952	0.130051	0.132776	0.130593	2768	0.107929	0.130593									2768	0.0951321	0.112241	0.103687	0.103687	2768	0.118412	0.118605	0.118218	0.118412	2768	0.103687	0.118412							2768	0.0640711	0.0698611	0.072973	0.0689684	2768	0.0994313	0.111942	0.107198	0.10619
2766	0.105457	0.109337	0.108411	0.107735	2766	0.128454	0.129589	0.132393	0.130145	2766	0.107735	0.130145									2766	0.095076	0.112128	0.103602	0.103602	2766	0.118271	0.118349	0.118192	0.118271	2766	0.103602	0.118271							2766	0.0637424	0.0695459	0.072643	0.0686438	2766	0.0990999	0.111698	0.10696	0.105919
2764	0.105072	0.108936	0.108129	0.107379	2764	0.127996	0.129376	0.132033	0.129802	2764	0.107379	0.129802									2764	0.094921	0.112163	0.103542	0.103542	2764	0.11809	0.118059	0.11812	0.11809	2764	0.103542	0.11809							2764	0.0634238	0.069363	0.072496	0.0684276	2764	0.0986265	0.111387	0.106635	0.10555
2762	0.104565	0.108385	0.107769	0.106906	2762	0.12761	0.129324	0.131648	0.129527	2762	0.106906	0.129527									2762	0.0947232	0.112253	0.103488	0.103488	2762	0.117893	0.117855	0.117931	0.117893	2762	0.103488	0.117893							2762	0.0631328	0.0693246	0.072395	0.0682841	2762	0.0980778	0.110919	0.106278	0.105092
2760	0.104111	0.107861	0.107399	0.106457	2760	0.127328	0.129276	0.131261	0.129288	2760	0.106457	0.129288									2760	0.0944929	0.112277	0.103385	0.103385	2760	0.117713	0.117772	0.117655	0.117714	2760	0.103385	0.117714							2760	0.0628616	0.0693659	0.07219	0.0681392	2760	0.0976341	0.110319	0.105978	0.104644
2758	0.103876	0.107474	0.107054	0.106135	2758	0.127154	0.129069	0.130985	0.129069	2758	0.106135	0.129069									2758	0.0942653	0.112182	0.103224	0.103224	2758	0.117578	0.11775	0.117405	0.117578	2758	0.103224	0.117578							2758	0.0625821	0.0693727	0.071871	0.0679419	2758	0.097409	0.109724	0.105768	0.1043
2756	0.103792	0.107211	0.106711	0.105905	2756	0.127032	0.128612	0.130834	0.128826	2756	0.105905	0.128826									2756	0.094121	0.111989	0.103055	0.103055	2756	0.117471	0.117707	0.117235	0.117471	2756	0.103055	0.117471							2756	0.062254	0.0692266	0.071543	0.0676745	2756	0.0972987	0.109283	0.105558	0.104047
2754	0.103594	0.107007	0.106353	0.105651	2754	0.126856	0.127953	0.130641	0.128483	2754	0.105651	0.128483									2754	0.0940801	0.111745	0.102913	0.102913	2754	0.117345	0.117597	0.117094	0.117345	2754	0.102913	0.117345							2754	0.0618881	0.0688699	0.071271	0.067343	2754	0.0970887	0.109041	0.105192	0.103774
2752	0.103149	0.10684	0.106015	0.105335	2752	0.126533	0.127279	0.13023	0.128014	2752	0.105335	0.128014									2752	0.0940346	0.111504	0.102769	0.102769	2752	0.11719	0.11743	0.116949	0.11719	2752	0.102769	0.11719							2752	0.0615869	0.0683657	0.071023	0.0669919	2752	0.096693	0.108913	0.104615	0.103407
2750	0.102628	0.106712	0.105729	0.105023	2750	0.126061	0.126794	0.129628	0.127494	2750	0.105023	0.127494									2750	0.0938477	0.111314	0.102581	0.102581	2750	0.117069	0.11728	0.116858	0.117069	2750	0.102581	0.117069							2750	0.061454	0.0678716	0.070747	0.0666909	2750	0.0962141	0.108809	0.103958	0.102994
2748	0.102282	0.106567	0.105477	0.104775	2748	0.125538	0.126551	0.129022	0.127037	2748	0.104775	0.127037									2748	0.0935047	0.111161	0.102333	0.102333	2748	0.11706	0.117243	0.116878	0.11706	2748	0.102333	0.11706							2748	0.061471	0.0675209	0.070472	0.066488	2748	0.0957847	0.108732	0.103459	0.102659
2746	0.102153	0.106311	0.105235	0.104566	2746	0.125089	0.12642	0.128557	0.126689	2746	0.104566	0.126689									2746	0.0931337	0.110947	0.10204	0.10204	2746	0.117164	0.117345	0.116982	0.117164	2746	0.10204	0.117164							2746	0.0615296	0.0673277	0.070295	0.0663841	2746	0.0954458	0.108715	0.103247	0.102469
2744	0.102106	0.105917	0.105024	0.104349	2744	0.124772	0.126234	0.128243	0.126416	2744	0.104349	0.126416									2744	0.0928859	0.110599	0.101742	0.101742	2744	0.117307	0.117517	0.117096	0.117307	2744	0.101742	0.117307							2744	0.0615631	0.0672218	0.070277	0.066354	2744	0.0951818	0.108671	0.103218	0.102357
2742	0.102059	0.105465	0.104865	0.10413	2742	0.124527	0.125938	0.127997	0.126154	2742	0.10413	0.126154									2742	0.092813	0.110185	0.101499	0.101499	2742	0.117412	0.117666	0.117158	0.117412	2742	0.101499	0.117412							2742	0.0615658	0.0671532	0.070356	0.0663583	2742	0.0949708	0.108401	0.103139	0.10217
2740	0.102037	0.105041	0.104714	0.103931	2740	0.124221	0.12559	0.127718	0.125843	2740	0.103931	0.125843									2740	0.092846	0.109855	0.10135	0.10135	2740	0.117435	0.117764	0.117106	0.117435	2740	0.10135	0.117435							2740	0.0614963	0.0671284	0.07038	0.0663349	2740	0.0947614	0.107811	0.102873	0.101815
2738	0.102044	0.104658	0.104515	0.103739	2738	0.123775	0.125229	0.127325	0.125443	2738	0.103739	0.125443									2738	0.0928644	0.109688	0.101276	0.101276	2738	0.117353	0.117806	0.116901	0.117353	2738	0.101276	0.117353							2738	0.0612704	0.0671416	0.070218	0.06621	2738	0.0944755	0.107086	0.102505	0.101356
2736	0.102009	0.104298	0.104296	0.103534	2736	0.123225	0.124807	0.126796	0.124943	2736	0.103534	0.124943									2736	0.0927891	0.109623	0.101206	0.101206	2736	0.117171	0.117756	0.116587	0.117171	2736	0.101206	0.117171							2736	0.0608782	0.0671135	0.069842	0.0659446	2736	0.0940762	0.106554	0.1022	0.100943
2734	0.101878	0.103983	0.104133	0.103331	2734	0.122675	0.124252	0.126186	0.124371	2734	0.103331	0.124371									2734	0.0926251	0.109532	0.101079	0.101079	2734	0.116916	0.117567	0.116264	0.116916	2734	0.101079	0.116916							2734	0.060428	0.0669525	0.069314	0.0655648	2734	0.0936	0.106359	0.101992	0.10065
2732	0.101668	0.103755	0.10401	0.103144	2732	0.122214	0.123587	0.125613	0.123805	2732	0.103144	0.123805									2732	0.092425	0.10933	0.100877	0.100877	2732	0.116612	0.117267	0.115957	0.116612	2732	0.100877	0.116612							2732	0.060039	0.0666778	0.068746	0.0651543	2732	0.0931231	0.106346	0.101767	0.100412
2730	0.101431	0.10361	0.103805	0.102949	2730	0.121873	0.12295	0.125212	0.123345	2730	0.102949	0.123345									2730	0.0922218	0.109022	0.100622	0.100622	2730	0.116285	0.116959	0.115611	0.116285	2730	0.100622	0.116285							2730	0.0597444	0.0664264	0.068276	0.0648156	2730	0.0927434	0.106276	0.101445	0.100155
2728	0.101203	0.10349	0.103454	0.102716	2728	0.12165	0.122479	0.125056	0.123062	2728	0.102716	0.123062									2728	0.0920094	0.108705	0.100357	0.100357	2728	0.115982	0.11673	0.115233	0.115982	2728	0.100357	0.115982							2728	0.059518	0.0662868	0.06802	0.0646083	2728	0.0925678	0.106077	0.101083	0.0999093
2726	0.101005	0.103334	0.103066	0.102468	2726	0.121497	0.12221	0.12508	0.122929	2726	0.102468	0.122929									2726	0.0917855	0.108539	0.100162	0.100162	2726	0.115773	0.116589	0.114956	0.115773	2726	0.100162	0.115773							2726	0.0593294	0.0661605	0.068001	0.064497	2726	0.0926064	0.105831	0.100776	0.0997378
2724	0.100841	0.103133	0.102814	0.102263	2724	0.121328	0.122088	0.125102	0.122839	2724	0.102263	0.122839									2724	0.0915884	0.108623	0.100106	0.100106	2724	0.115687	0.116496	0.114878	0.115687	2724	0.100106	0.115687							2724	0.0591441	0.065865	0.068139	0.0643827	2724	0.0926757	0.105594	0.100509	0.0995929
2722	0.10072	0.10293	0.10274	0.10213	2722	0.121078	0.122047	0.124998	0.122708	2722	0.10213	0.122708									2722	0.0914656	0.108877	0.100171	0.100171	2722	0.115668	0.116405	0.11493	0.115667	2722	0.100171	0.115667							2722	0.0589233	0.0653691	0.068313	0.0642018	2722	0.0925258	0.105336	0.100194	0.0993519
2720	0.100659	0.102795	0.102735	0.102063	2720	0.12075	0.122041	0.124826	0.122539	2720	0.102063	0.122539									2720	0.0914073	0.109067	0.100237	0.100237	2720	0.115619	0.116268	0.11497	0.115619	2720	0.100237	0.115619							2720	0.0586588	0.0648488	0.068419	0.0639755	2720	0.0921157	0.10504	0.099795	0.0989836
2718	0.100645	0.102759	0.102672	0.102025	2718	0.120373	0.122002	0.124706	0.12236	2718	0.102025	0.12236									2718	0.0913301	0.108988	0.100159	0.100159	2718	0.115497	0.116053	0.11494	0.115497	2718	0.100159	0.115497							2718	0.0583803	0.0644906	0.068361	0.063744	2718	0.0916657	0.104749	0.09936	0.0985916
2716	0.100579	0.102786	0.102518	0.101961	2716	0.119943	0.12186	0.124602	0.122135	2716	0.101961	0.122135									2716	0.0911463	0.108636	0.0998911	0.0998911	2716	0.115311	0.115769	0.114853	0.115311	2716	0.0998911	0.115311							2716	0.0581208	0.0643245	0.068067	0.0635041	2716	0.0913868	0.104485	0.09895	0.0982739
2714	0.100346	0.102808	0.102299	0.101818	2714	0.119473	0.121626	0.124351	0.121817	2714	0.101818	0.121817									2714	0.0908496	0.108193	0.0995213	0.0995213	2714	0.115094	0.11548	0.114708	0.115094	2714	0.0995213	0.115094							2714	0.0579154	0.0642734	0.067585	0.0632579	2714	0.0912518	0.104203	0.098609	0.0980213
2712	0.100001	0.102787	0.102031	0.101606	2712	0.11906	0.121391	0.123916	0.121456	2712	0.101606	0.121456									2712	0.0905265	0.107875	0.0992008	0.0992008	2712	0.114867	0.115241	0.114494	0.114867	2712	0.0992008	0.114867							2712	0.057821	0.0642711	0.067095	0.0630624	2712	0.0910994	0.10386	0.098383	0.0977808
2710	0.0997695	0.102711	0.101715	0.101399	2710	0.118823	0.121196	0.123482	0.121167	2710	0.101399	0.121167									2710	0.090292	0.107772	0.099032	0.099032	2710	0.11465	0.115038	0.114261	0.11465	2710	0.099032	0.11465							2710	0.0578634	0.06426	0.066772	0.0629651	2710	0.0908652	0.103495	0.098302	0.0975541
2708	0.0997855	0.102547	0.101377	0.101236	2708	0.118772	0.120976	0.123234	0.120994	2708	0.101236	0.120994									2708	0.0902128	0.107792	0.0990024	0.0990024	2708	0.114456	0.114823	0.114089	0.114456	2708	0.0990024	0.114456							2708	0.0579635	0.0641577	0.066658	0.0629264	2708	0.0906021	0.103205	0.09832	0.0973757
2706	0.0998792	0.102272	0.101082	0.101078	2706	0.118795	0.120686	0.123157	0.120879	2706	0.101078	0.120879									2706	0.0902651	0.107751	0.0990081	0.0990081	2706	0.114306	0.11461	0.114001	0.114306	2706	0.0990081	0.114306							2706	0.058001	0.0639293	0.066678	0.0628694	2706	0.0903369	0.103052	0.098332	0.0972403
2704	0.099749	0.101934	0.100887	0.100857	2704	0.118776	0.120405	0.123122	0.120768	2704	0.100857	0.120768									2704	0.0903313	0.107524	0.0989277	0.0989276	2704	0.114227	0.114492	0.113963	0.114227	2704	0.0989276	0.114227							2704	0.0579761	0.0636597	0.066756	0.0627973	2704	0.0900442	0.103023	0.098285	0.0971174
2702	0.099314	0.101635	0.100792	0.10058	2702	0.118692	0.120243	0.123085	0.120673	2702	0.10058	0.120673									2702	0.090262	0.107123	0.0986925	0.0986925	2702	0.114238	0.114536	0.113941	0.114239	2702	0.0986925	0.114239							2702	0.0580214	0.0634705	0.066836	0.062776	2702	0.0897647	0.103045	0.098213	0.0970076
2700	0.0987945	0.101412	0.10076	0.100322	2700	0.118581	0.120184	0.12309	0.120618	2700	0.100322	0.120618									2700	0.0900081	0.106665	0.0983365	0.0983366	2700	0.114293	0.114684	0.113903	0.114294	2700	0.0983366	0.114294							2700	0.0582068	0.0633904	0.066857	0.0628181	2700	0.0896326	0.103036	0.098165	0.0969445
2698	0.0984573	0.101217	0.100758	0.100144	2698	0.118493	0.120128	0.123128	0.120583	2698	0.100144	0.120583									2698	0.089704	0.106283	0.0979935	0.0979935	2698	0.114288	0.114783	0.113793	0.114288	2698	0.0979935	0.114288							2698	0.0584188	0.0633741	0.066789	0.0628606	2698	0.0897322	0.102967	0.098127	0.0969421
2696	0.098378	0.101036	0.100785	0.100066	2696	0.118475	0.120046	0.123111	0.120544	2696	0.100066	0.120544									2696	0.0895441	0.106062	0.0978031	0.0978031	2696	0.114146	0.114715	0.113577	0.114146	2696	0.0978031	0.114146							2696	0.058498	0.0634058	0.066674	0.0628593	2696	0.0899775	0.102862	0.098047	0.0969622
2694	0.0984493	0.100951	0.100828	0.100076	2694	0.118537	0.119993	0.122975	0.120502	2694	0.100076	0.120502									2694	0.0895402	0.106003	0.0977716	0.0977716	2694	0.113906	0.114502	0.11331	0.113906	2694	0.0977716	0.113906							2694	0.058435	0.0634976	0.066569	0.0628339	2694	0.0901786	0.102763	0.097909	0.0969502
2692	0.0985202	0.101018	0.100839	0.100126	2692	0.118614	0.119994	0.122755	0.120454	2692	0.100126	0.120454									2692	0.0894693	0.106001	0.0977351	0.0977351	2692	0.113676	0.114263	0.11309	0.113676	2692	0.0977351	0.113676							2692	0.0583504	0.0636156	0.066484	0.0628167	2692	0.0902105	0.102693	0.097754	0.0968858
2690	0.0984995	0.101143	0.10076	0.100134	2690	0.118641	0.120018	0.12256	0.120406	2690	0.100134	0.120406									2690	0.0891271	0.105898	0.0975126	0.0975125	2690	0.113523	0.114098	0.112948	0.113523	2690	0.0975125	0.113523							2690	0.0583225	0.0637043	0.066422	0.0628163	2690	0.0900987	0.102668	0.097645	0.0968039
2688	0.0983968	0.101157	0.100566	0.10004	2688	0.118652	0.120067	0.122511	0.12041	2688	0.10004	0.12041									2688	0.0885777	0.105623	0.0971004	0.0971004	2688	0.113398	0.113974	0.112822	0.113398	2688	0.0971004	0.113398							2688	0.0583164	0.0637684	0.06644	0.0628416	2688	0.0899626	0.102729	0.097626	0.0967725
2686	0.0983015	0.101014	0.1003	0.0998718	2686	0.118749	0.120206	0.122658	0.120538	2686	0.0998718	0.120538									2686	0.0880681	0.10526	0.0966641	0.0966641	2686	0.113194	0.113755	0.112633	0.113194	2686	0.0966641	0.113194							2686	0.0582765	0.0638439	0.066585	0.0629018	2686	0.0899064	0.102885	0.097707	0.0968328
2684	0.0982856	0.100854	0.100064	0.0997345	2684	0.118945	0.12046	0.122931	0.120779	2684	0.0997345	0.120779									2684	0.0877462	0.10496	0.0963531	0.0963531	2684	0.112857	0.113349	0.112365	0.112857	2684	0.0963531	0.112857							2684	0.0582153	0.0639029	0.066804	0.0629741	2684	0.0899682	0.103065	0.097876	0.0969697
2682	0.0983149	0.10085	0.0999846	0.0997165	2682	0.119151	0.120758	0.123194	0.121034	2682	0.0997165	0.121034									2682	0.0875664	0.104784	0.0961752	0.0961752	2682	0.112461	0.112847	0.112076	0.112461	2682	0.0961752	0.112461							2682	0.0581984	0.0638887	0.067	0.063029	2682	0.0901373	0.103163	0.098108	0.0971361
2680	0.0982882	0.101024	0.100118	0.0998101	2680	0.119317	0.121009	0.123376	0.121234	2680	0.0998101	0.121234									2680	0.0874452	0.104693	0.0960691	0.0960691	2680	0.112161	0.112465	0.111858	0.112162	2680	0.0960691	0.112162							2680	0.0582798	0.0638397	0.067154	0.0630912	2680	0.0903812	0.103138	0.098358	0.0972924
2678	0.0981661	0.101231	0.100375	0.099924	2678	0.119509	0.121174	0.123532	0.121405	2678	0.099924	0.121405									2678	0.0873635	0.104627	0.0959953	0.0959953	2678	0.112061	0.11235	0.111771	0.112061	2678	0.0959953	0.112061							2678	0.0584552	0.0638721	0.067296	0.0632078	2678	0.0906418	0.103047	0.098556	0.0974149
2676	0.0980158	0.10132	0.100582	0.0999726	2676	0.11977	0.121248	0.123723	0.12158	2676	0.0999726	0.12158									2676	0.0872811	0.104558	0.0959195	0.0959196	2676	0.112124	0.112451	0.111798	0.112125	2676	0.0959196	0.112125							2676	0.0586493	0.0640145	0.06739	0.0633513	2676	0.0908421	0.10298	0.098664	0.0974954
2674	0.0979236	0.101284	0.100658	0.0999552	2674	0.120011	0.12124	0.123922	0.121724	2674	0.0999552	0.121724									2674	0.0870854	0.104462	0.0957737	0.0957737	2674	0.112229	0.112593	0.111864	0.112229	2674	0.0957737	0.112229							2674	0.0587572	0.064157	0.067374	0.0634294	2674	0.0909391	0.102993	0.098721	0.097551
2672	0.0979086	0.101243	0.100694	0.0999485	2672	0.120116	0.121194	0.124055	0.121788	2672	0.0999485	0.121788									2672	0.0867266	0.104317	0.0955218	0.0955218	2672	0.112285	0.112649	0.111922	0.112285	2672	0.0955218	0.112285							2672	0.0587394	0.0642122	0.067323	0.0634249	2672	0.090972	0.103104	0.098823	0.097633
2670	0.0979432	0.10129	0.100808	0.100014	2670	0.120107	0.121173	0.124105	0.121795	2670	0.100014	0.121795									2670	0.0863402	0.104139	0.0952396	0.0952396	2670	0.11229	0.112598	0.111982	0.11229	2670	0.0952396	0.11229							2670	0.0586842	0.0642444	0.067432	0.0634535	2670	0.0910356	0.1033	0.099017	0.0977842
2668	0.0980243	0.101382	0.100962	0.100123	2668	0.1201	0.121204	0.124109	0.121804	2668	0.100123	0.121804									2668	0.0861348	0.103982	0.0950584	0.0950584	2668	0.112254	0.112479	0.112028	0.112254	2668	0.0950584	0.112254							2668	0.0587435	0.0643811	0.067774	0.0636329	2668	0.0912046	0.103544	0.099263	0.0980039
2666	0.0981889	0.101402	0.101018	0.100203	2666	0.120131	0.121288	0.124095	0.121838	2666	0.100203	0.121838									2666	0.0861674	0.103871	0.0950192	0.0950192	2666	0.11215	0.112332	0.111968	0.11215	2666	0.0950192	0.11215							2666	0.0589854	0.064645	0.068179	0.0639365	2666	0.0914923	0.103798	0.099494	0.0982614
2664	0.0984571	0.101296	0.100946	0.100233	2664	0.120126	0.121453	0.124094	0.121891	2664	0.100233	0.121891									2664	0.0862898	0.103749	0.0950194	0.0950194	2664	0.111944	0.112178	0.111709	0.111944	2664	0.0950194	0.111944							2664	0.0593241	0.0649335	0.068416	0.0642245	2664	0.0918549	0.104048	0.099689	0.0985306
2662	0.0987731	0.10113	0.100878	0.10026	2662	0.120045	0.121737	0.124171	0.121984	2662	0.10026	0.121984									2662	0.0863116	0.103529	0.0949203	0.0949203	2662	0.111638	0.111991	0.111284	0.111638	2662	0.0949203	0.111638							2662	0.059607	0.0651411	0.068434	0.064394	2662	0.0922006	0.104277	0.099873	0.0987835
2660	0.0990209	0.101011	0.100932	0.100321	2660	0.119978	0.122107	0.124376	0.122154	2660	0.100321	0.122154									2660	0.0861751	0.103173	0.0946741	0.0946741	2660	0.111285	0.111704	0.110865	0.111285	2660	0.0946741	0.111285							2660	0.0597606	0.0652602	0.068375	0.0644653	2660	0.0924197	0.104441	0.100078	0.0989796
2658	0.0991187	0.10101	0.101082	0.100404	2658	0.120049	0.122464	0.124655	0.122389	2658	0.100404	0.122389									2658	0.085964	0.102712	0.094338	0.094338	2658	0.110962	0.111282	0.110641	0.110962	2658	0.094338	0.110962							2658	0.0598358	0.0653639	0.068402	0.0645339	2658	0.0924655	0.104521	0.10033	0.0991055
2656	0.0990906	0.101143	0.101228	0.100487	2656	0.120275	0.122726	0.124864	0.122622	2656	0.100487	0.122622									2656	0.0857693	0.102213	0.0939911	0.0939911	2656	0.110736	0.110807	0.110665	0.110736	2656	0.0939911	0.110736							2656	0.059916	0.0655142	0.068579	0.0646697	2656	0.0924181	0.104579	0.100605	0.0992007
2654	0.0990124	0.101383	0.101333	0.100576	2654	0.120551	0.122874	0.124892	0.122772	2654	0.100576	0.122772									2654	0.0855708	0.10173	0.0936504	0.0936504	2654	0.110603	0.11042	0.110786	0.110603	2654	0.0936504	0.110603							2654	0.0600083	0.065694	0.06888	0.0648608	2654	0.0924312	0.104722	0.100791	0.0993147
2652	0.0989037	0.101664	0.101414	0.100661	2652	0.120757	0.122894	0.124749	0.1228	2652	0.100661	0.1228									2652	0.0852714	0.101302	0.0932867	0.0932867	2652	0.110451	0.110177	0.110725	0.110451	2652	0.0932867	0.110451							2652	0.060055	0.0658329	0.069221	0.0650363	2652	0.092603	0.104968	0.100761	0.099444
2650	0.0987336	0.101909	0.101458	0.1007	2650	0.120859	0.122771	0.124541	0.122724	2650	0.1007	0.122724									2650	0.0848535	0.10098	0.0929167	0.0929167	2650	0.11015	0.110008	0.110293	0.11015	2650	0.0929167	0.11015							2650	0.0600359	0.0658949	0.069498	0.0651429	2650	0.0929156	0.105226	0.100543	0.0995615
2648	0.0985334	0.102069	0.101416	0.100673	2648	0.120896	0.122558	0.124374	0.122609	2648	0.100673	0.122609									2648	0.0844493	0.100812	0.0926307	0.0926306	2648	0.109686	0.10982	0.109553	0.109687	2648	0.0926306	0.109687							2648	0.0600169	0.0659071	0.069643	0.065189	2648	0.0932731	0.105389	0.100347	0.0996697
2646	0.0984112	0.102129	0.101276	0.100605	2646	0.12092	0.122356	0.124273	0.122516	2646	0.100605	0.122516									2646	0.0842051	0.100767	0.0924861	0.0924861	2646	0.109176	0.109593	0.108759	0.109176	2646	0.0924861	0.109176							2646	0.0600738	0.0658913	0.069668	0.065211	2646	0.0935396	0.105441	0.100343	0.0997745
2644	0.0984033	0.102087	0.101071	0.10052	2644	0.120965	0.122212	0.124216	0.122464	2644	0.10052	0.122464									2644	0.0841084	0.100692	0.0924002	0.0924002	2644	0.108736	0.109346	0.108126	0.108736	2644	0.0924002	0.108736							2644	0.0601998	0.0658241	0.069631	0.0652183	2644	0.093568	0.10547	0.10046	0.0998327
2642	0.0983918	0.101956	0.10083	0.100393	2642	0.121066	0.122094	0.124234	0.122465	2642	0.100393	0.122465									2642	0.084026	0.100414	0.09222	0.09222	2642	0.108395	0.109088	0.107702	0.108395	2642	0.09222	0.108395							2642	0.0603199	0.0657105	0.069573	0.0652011	2642	0.0932969	0.1056	0.100484	0.0997936
2640	0.098253	0.101784	0.100572	0.100203	2640	0.121251	0.122015	0.124422	0.122563	2640	0.100203	0.122563									2640	0.0838868	0.0999109	0.0918989	0.0918989	2640	0.108153	0.108839	0.107468	0.108153	2640	0.0918989	0.108153							2640	0.0603778	0.0656504	0.069481	0.0651697	2640	0.0928651	0.105902	0.100338	0.0997017
2638	0.0980321	0.101618	0.100348	0.0999994	2638	0.121466	0.122066	0.124773	0.122768	2638	0.0999994	0.122768									2638	0.0837299	0.0993438	0.0915369	0.0915369	2638	0.108037	0.108654	0.10742	0.108037	2638	0.0915369	0.108037							2638	0.0603787	0.0657459	0.069311	0.0651452	2638	0.0925485	0.10631	0.100165	0.0996745
2636	0.0978811	0.101466	0.100225	0.0998574	2636	0.121556	0.122287	0.125057	0.122967	2636	0.0998574	0.122967									2636	0.0835754	0.0989059	0.0912407	0.0912406	2636	0.108036	0.108562	0.107509	0.108035	2636	0.0912406	0.108035							2636	0.0603578	0.065954	0.069061	0.0651243	2636	0.0925153	0.106637	0.100149	0.0997671
2634	0.0978646	0.101321	0.10022	0.0998019	2634	0.121386	0.122562	0.124999	0.122982	2634	0.0998019	0.122982									2634	0.0833752	0.0986605	0.0910178	0.0910178	2634	0.108036	0.108489	0.107583	0.108036	2634	0.0910178	0.108036							2634	0.0603411	0.0660996	0.068817	0.0650859	2634	0.0926798	0.106706	0.100331	0.0999056
2632	0.0979204	0.101218	0.100278	0.0998055	2632	0.120977	0.122706	0.124594	0.122759	2632	0.0998055	0.122759									2632	0.0831271	0.0985438	0.0908354	0.0908354	2632	0.1079	0.108286	0.107515	0.1079	2632	0.0908354	0.1079							2632	0.0603277	0.0660335	0.068731	0.0650307	2632	0.0928439	0.106489	0.100613	0.099982
2630	0.0979868	0.101189	0.100321	0.0998323	2630	0.120474	0.122592	0.124123	0.122396	2630	0.0998323	0.122396									2630	0.0829071	0.0984634	0.0906852	0.0906852	2630	0.107597	0.107866	0.107329	0.107597	2630	0.0906852	0.107597							2630	0.0602845	0.0657367	0.068869	0.0649634	2630	0.0929286	0.106091	0.100851	0.0999569
2628	0.0980568	0.101168	0.100281	0.0998353	2628	0.119993	0.122194	0.123818	0.122002	2628	0.0998353	0.122002									2628	0.0827204	0.0983504	0.0905354	0.0905354	2628	0.107215	0.107309	0.107122	0.107216	2628	0.0905354	0.107216							2628	0.060164	0.0653043	0.069117	0.0648618	2628	0.092997	0.10564	0.100936	0.0998577
2626	0.0981015	0.101022	0.100118	0.0997472	2626	0.119548	0.121605	0.123633	0.121595	2626	0.0997472	0.121595									2626	0.0824308	0.0981543	0.0902925	0.0902925	2626	0.106867	0.106833	0.1069	0.106866	2626	0.0902925	0.106866							2626	0.0599558	0.0648995	0.069272	0.0647091	2626	0.0930937	0.105254	0.100849	0.0997322
2624	0.0980456	0.100707	0.0998529	0.0995352	2624	0.119126	0.121044	0.123402	0.121191	2624	0.0995352	0.121191									2624	0.0819337	0.0978496	0.0898916	0.0898916	2624	0.106623	0.106635	0.106612	0.106623	2624	0.0898916	0.106623							2624	0.0597171	0.0646853	0.069246	0.0645495	2624	0.0931649	0.105043	0.100695	0.0996343
2622	0.0978705	0.100356	0.0996056	0.0992774	2622	0.118756	0.120723	0.123081	0.120853	2622	0.0992774	0.120853									2622	0.0813173	0.097455	0.0893861	0.0893861	2622	0.106491	0.1067	0.106282	0.106491	2622	0.0893861	0.106491							2622	0.0595264	0.0646999	0.069115	0.0644471	2622	0.0931501	0.105046	0.100618	0.0996047
2620	0.0976807	0.100155	0.0995276	0.0991211	2620	0.118471	0.120636	0.122739	0.120615	2620	0.0991211	0.120615									2620	0.0807726	0.0970345	0.0889035	0.0889035	2620	0.106393	0.10678	0.106006	0.106393	2620	0.0889035	0.106393							2620	0.0594149	0.0647945	0.068972	0.0643938	2620	0.0930769	0.105154	0.100657	0.0996293
2618	0.0976119	0.100174	0.0996465	0.0991441	2618	0.118268	0.120554	0.122425	0.120416	2618	0.0991441	0.120416									2618	0.0804186	0.0966849	0.0885518	0.0885517	2618	0.106207	0.106618	0.105796	0.106207	2618	0.0885517	0.106207							2618	0.0593541	0.0647742	0.068835	0.0643211	2618	0.0930201	0.105226	0.100699	0.0996484
2616	0.0976857	0.100321	0.0998007	0.0992691	2616	0.118132	0.120281	0.122149	0.120187	2616	0.0992691	0.120187									2616	0.0802885	0.0965044	0.0883965	0.0883965	2616	0.105882	0.1062	0.105563	0.105882	2616	0.0883965	0.105882							2616	0.0592943	0.0646021	0.068707	0.0642011	2616	0.0930006	0.105256	0.100583	0.0996132
2614	0.0977666	0.100412	0.0997804	0.0993197	2614	0.118064	0.119849	0.121931	0.119948	2614	0.0993197	0.119948									2614	0.0803741	0.0965172	0.0884457	0.0884457	2614	0.105508	0.10576	0.105255	0.105507	2614	0.0884457	0.105507							2614	0.0592069	0.064399	0.068619	0.064075	2614	0.0929617	0.105356	0.100242	0.0995199
2612	0.0976587	0.100278	0.0995294	0.0991554	2612	0.118059	0.119411	0.121723	0.119731	2612	0.0991554	0.119731									2612	0.0805641	0.0966191	0.0885916	0.0885916	2612	0.105227	0.105529	0.104924	0.105227	2612	0.0885916	0.105227							2612	0.0591153	0.064269	0.068567	0.0639838	2612	0.0928321	0.105556	0.099767	0.099385
2610	0.0972658	0.099852	0.0991708	0.0987629	2610	0.118093	0.119059	0.121392	0.119515	2610	0.0987629	0.119515									2610	0.0806271	0.0966449	0.088636	0.088636	2610	0.105093	0.105553	0.104633	0.105093	2610	0.088636	0.105093							2610	0.0590974	0.0642274	0.068461	0.0639286	2610	0.0925913	0.105742	0.099334	0.0992224
2608	0.0966926	0.0992031	0.0988427	0.0982461	2608	0.118116	0.118801	0.120876	0.119264	2608	0.0982461	0.119264									2608	0.0804113	0.0965071	0.0884592	0.0884592	2608	0.105057	0.105736	0.104379	0.105057	2608	0.0884592	0.105057							2608	0.0592136	0.0642862	0.068231	0.0639103	2608	0.0922801	0.105812	0.099047	0.0990464
2606	0.0961829	0.0984904	0.0985695	0.0977476	2606	0.118021	0.118618	0.120323	0.118987	2606	0.0977476	0.118987									2606	0.0800414	0.0962255	0.0881335	0.0881335	2606	0.105064	0.105959	0.104169	0.105064	2606	0.0881335	0.105064							2606	0.0594089	0.0644776	0.067935	0.0639405	2606	0.0919672	0.105755	0.098845	0.0988557
2604	0.0959303	0.0978972	0.0983139	0.0973805	2604	0.117649	0.118446	0.119953	0.118683	2604	0.0973805	0.118683									2604	0.0797955	0.0958394	0.0878175	0.0878175	2604	0.105092	0.106109	0.104074	0.105092	2604	0.0878175	0.105092							2604	0.0595323	0.0647501	0.067715	0.0639991	2604	0.0917098	0.105557	0.098609	0.0986253
2602	0.0959418	0.0975775	0.0980782	0.0971992	2602	0.116932	0.118177	0.119839	0.118316	2602	0.0971992	0.118316									2602	0.0798095	0.0953824	0.087596	0.087596	2602	0.105107	0.106086	0.104128	0.105107	2602	0.087596	0.105107							2602	0.0594845	0.0649291	0.067677	0.0640302	2602	0.0915257	0.105149	0.09837	0.0983482
2600	0.09607	0.0975806	0.0978847	0.0971784	2600	0.116051	0.117782	0.11991	0.117914	2600	0.0971784	0.117914									2600	0.0799941	0.0949608	0.0874774	0.0874774	2600	0.10504	0.105856	0.104224	0.10504	2600	0.0874774	0.10504							2600	0.0592942	0.0648518	0.067824	0.06399	2600	0.0913888	0.104553	0.098286	0.0980759
2598	0.0961386	0.0977678	0.0976965	0.097201	2598	0.11535	0.117365	0.120075	0.117597	2598	0.097201	0.117597									2598	0.0801921	0.0947389	0.0874655	0.0874655	2598	0.104838	0.105492	0.104184	0.104838	2598	0.0874655	0.104838							2598	0.0590141	0.0645198	0.068084	0.0638726	2598	0.0912397	0.103962	0.098387	0.0978629
2596	0.0960344	0.0978726	0.0974541	0.0971204	2596	0.115042	0.11703	0.12022	0.117431	2596	0.0971204	0.117431									2596	0.0802893	0.0947661	0.0875277	0.0875277	2596	0.104522	0.105113	0.103932	0.104523	2596	0.0875277	0.104523							2596	0.0586236	0.0641111	0.068348	0.0636942	2596	0.0910136	0.10357	0.098464	0.0976825
2594	0.0957547	0.097746	0.0971838	0.0968948	2594	0.115056	0.116771	0.12018	0.117336	2594	0.0968948	0.117336									2594	0.080195	0.0948905	0.0875428	0.0875428	2594	0.104173	0.104803	0.103543	0.104173	2594	0.0875428	0.104173							2594	0.0581104	0.0638591	0.06851	0.0634932	2594	0.0906782	0.103369	0.098318	0.0974551
2592	0.0954139	0.097521	0.0969722	0.0966357	2592	0.115168	0.116533	0.119867	0.117189	2592	0.0966357	0.117189									2592	0.0798587	0.0949177	0.0873882	0.0873882	2592	0.103858	0.104591	0.103125	0.103858	2592	0.0873882	0.103858							2592	0.0575924	0.0638752	0.068539	0.0633355	2592	0.0902768	0.103189	0.098005	0.0971569
2590	0.0951593	0.0974569	0.0968094	0.0964752	2590	0.115193	0.1163	0.119404	0.116966	2590	0.0964752	0.116966									2590	0.0793486	0.0948084	0.0870785	0.0870785	2590	0.103592	0.104445	0.102739	0.103592	2590	0.0870785	0.103592							2590	0.057265	0.0640302	0.068474	0.0632564	2590	0.0899379	0.10291	0.097711	0.096853
2588	0.0950367	0.0976411	0.0965604	0.0964127	2588	0.115047	0.116047	0.118997	0.116697	2588	0.0964127	0.116697									2588	0.0788388	0.094653	0.0867459	0.0867459	2588	0.103348	0.104252	0.102444	0.103348	2588	0.0867459	0.103348							2588	0.0572407	0.0640322	0.068349	0.0632073	2588	0.0898026	0.102564	0.09747	0.0966122
2586	0.0949814	0.0979165	0.0961554	0.0963511	2586	0.114731	0.11572	0.118688	0.11638	2586	0.0963511	0.11638									2586	0.0784976	0.0945112	0.0865044	0.0865044	2586	0.103112	0.103898	0.102327	0.103112	2586	0.0865044	0.103112							2586	0.0574799	0.063697	0.068147	0.063108	2586	0.0898993	0.102268	0.09717	0.0964458
2584	0.0949588	0.0980568	0.0957316	0.0962491	2584	0.114351	0.115337	0.118372	0.11602	2584	0.0962491	0.11602									2584	0.0784217	0.0943603	0.086391	0.086391	2584	0.102908	0.103434	0.102382	0.102908	2584	0.086391	0.102908							2584	0.0578345	0.0631263	0.067872	0.0629443	2584	0.0900921	0.102103	0.096776	0.0963237
2582	0.095031	0.0979217	0.0955095	0.0961541	2582	0.114061	0.115011	0.118022	0.115698	2582	0.0961541	0.115698									2582	0.078633	0.0941703	0.0864016	0.0864016	2582	0.10277	0.103119	0.102421	0.10277	2582	0.0864016	0.10277							2582	0.0581064	0.0625812	0.067613	0.0627669	2582	0.0902008	0.102043	0.096366	0.0962033
2580	0.0952117	0.0974944	0.0955702	0.0960921	2580	0.113914	0.1148	0.11777	0.115495	2580	0.0960921	0.115495									2580	0.079043	0.0939579	0.0865005	0.0865005	2580	0.102726	0.103193	0.102259	0.102726	2580	0.0865005	0.102726							2580	0.0581344	0.0622397	0.067494	0.0626227	2580	0.0901705	0.101962	0.095978	0.0960368
2578	0.0953404	0.0968976	0.0958113	0.0960164	2578	0.113811	0.114626	0.117765	0.115401	2578	0.0960164	0.115401									2578	0.0794291	0.0937625	0.0865958	0.0865958	2578	0.102805	0.103631	0.10198	0.102805	2578	0.0865958	0.102805							2578	0.0579148	0.0621259	0.067542	0.0625276	2578	0.0900696	0.101754	0.095601	0.0958082
2576	0.0952215	0.0963587	0.0960672	0.0958825	2576	0.113639	0.114437	0.118035	0.11537	2576	0.0958825	0.11537									2576	0.0795505	0.0936024	0.0865764	0.0865764	2576	0.102998	0.104136	0.10186	0.102998	2576	0.0865764	0.102998							2576	0.0576038	0.0621804	0.067644	0.0624761	2576	0.0899269	0.101465	0.095322	0.0955713
2574	0.0948685	0.0960369	0.0962077	0.0957044	2574	0.113418	0.114333	0.118472	0.115408	2574	0.0957044	0.115408									2574	0.0793245	0.0934456	0.0863851	0.0863851	2574	0.103162	0.104377	0.101948	0.103162	2574	0.0863851	0.103162							2574	0.057341	0.0622925	0.067621	0.0624182	2574	0.0896798	0.101256	0.095299	0.0954116
2572	0.0945139	0.0958916	0.0961708	0.0955254	2572	0.113249	0.114414	0.118849	0.115504	2572	0.0955254	0.115504									2572	0.078862	0.0932204	0.0860412	0.0860412	2572	0.103061	0.104214	0.101908	0.103061	2572	0.0860412	0.103061							2572	0.0571315	0.0623379	0.067371	0.0622801	2572	0.0893374	0.101215	0.09554	0.0953641
2570	0.0943597	0.0958141	0.0959926	0.0953888	2570	0.113172	0.114596	0.118909	0.115559	2570	0.0953888	0.115559									2570	0.0783501	0.0928959	0.085623	0.085623	2570	0.102589	0.103734	0.101444	0.102589	2570	0.085623	0.102589							2570	0.0569557	0.0623084	0.066948	0.0620707	2570	0.0890666	0.101258	0.095855	0.0953932
2568	0.0943765	0.0958366	0.0957902	0.0953344	2568	0.113125	0.11471	0.118579	0.115471	2568	0.0953344	0.115471									2568	0.0779496	0.0925417	0.0852457	0.0852457	2568	0.101952	0.103158	0.100745	0.101952	2568	0.0852457	0.101952							2568	0.0568906	0.0623495	0.066522	0.0619207	2568	0.0889858	0.10126	0.096075	0.0954403
2566	0.0943535	0.0960657	0.0956602	0.0953598	2566	0.113022	0.114696	0.118074	0.115264	2566	0.0953598	0.115264									2566	0.0777701	0.0922497	0.0850099	0.0850099	2566	0.101502	0.102696	0.100308	0.101502	2566	0.0850099	0.101502							2566	0.0569961	0.0625568	0.06624	0.061931	2566	0.088961	0.101209	0.096218	0.0954627
2564	0.0941099	0.09644	0.0956098	0.0953866	2564	0.112853	0.11459	0.117692	0.115045	2564	0.0953866	0.115045									2564	0.0778506	0.0920145	0.0849325	0.0849325	2564	0.10142	0.102474	0.100367	0.10142	2564	0.0849325	0.10142							2564	0.0571488	0.0628014	0.066125	0.0620251	2564	0.0887856	0.101188	0.096376	0.0954499
2562	0.0936656	0.0967283	0.095606	0.0953333	2562	0.112721	0.114381	0.117503	0.114868	2562	0.0953333	0.114868									2562	0.0781338	0.0917883	0.0849611	0.0849611	2562	0.101612	0.102494	0.100731	0.101612	2562	0.0849611	0.101612							2562	0.0571335	0.0628799	0.066101	0.0620381	2562	0.0885216	0.101229	0.096522	0.0954242
2560	0.0932437	0.0967854	0.0956115	0.0952135	2560	0.112771	0.11405	0.117362	0.114728	2560	0.0952135	0.114728									2560	0.0784896	0.0916478	0.0850687	0.0850687	2560	0.101886	0.102638	0.101135	0.101886	2560	0.0850687	0.101886							2560	0.0568807	0.0627622	0.066089	0.0619106	2560	0.0884555	0.101275	0.096491	0.0954072
2558	0.0930916	0.0966553	0.0955279	0.0950916	2558	0.11301	0.113719	0.117189	0.114639	2558	0.0950916	0.114639									2558	0.0787624	0.0917664	0.0852644	0.0852644	2558	0.102093	0.102689	0.101496	0.102092	2558	0.0852644	0.102092							2558	0.0565096	0.0625577	0.066037	0.0617014	2558	0.0887001	0.101253	0.096147	0.0953667
2556	0.0932565	0.0964045	0.0952165	0.0949592	2556	0.113219	0.113596	0.117112	0.114642	2556	0.0949592	0.114642									2556	0.0787964	0.0921717	0.0854841	0.085484	2556	0.102107	0.102453	0.10176	0.102107	2556	0.085484	0.102107							2556	0.056161	0.0623328	0.065901	0.0614649	2556	0.0890484	0.101134	0.095573	0.0952518
2554	0.0935182	0.0960263	0.0946981	0.0947475	2554	0.113149	0.113754	0.117274	0.114726	2554	0.0947475	0.114726									2554	0.0784897	0.0926383	0.085564	0.085564	2554	0.101851	0.101925	0.101778	0.101851	2554	0.085564	0.101851							2554	0.0558972	0.062138	0.065675	0.0612367	2554	0.0892881	0.100938	0.095121	0.0951157
2552	0.0935549	0.0955616	0.0942449	0.0944538	2552	0.112824	0.114028	0.11763	0.114827	2552	0.0944538	0.114827									2552	0.0779018	0.092898	0.0853999	0.0853999	2552	0.10141	0.10132	0.101501	0.101411	2552	0.0853999	0.101411							2552	0.0557301	0.0621249	0.065446	0.0611003	2552	0.0894499	0.100744	0.095181	0.095125
2550	0.093205	0.0951665	0.0941272	0.0941662	2550	0.112545	0.114183	0.117971	0.1149	2550	0.0941662	0.1149									2550	0.0772849	0.092876	0.0850805	0.0850805	2550	0.101002	0.100865	0.10114	0.101002	2550	0.0850805	0.101002							2550	0.0556388	0.0624042	0.065342	0.0611283	2550	0.0896197	0.100697	0.095793	0.0953699
2548	0.0926145	0.0949771	0.0943022	0.0939646	2548	0.112559	0.114139	0.118115	0.114938	2548	0.0939646	0.114938									2548	0.076926	0.092675	0.0848005	0.0848005	2548	0.100766	0.100587	0.100944	0.100765	2548	0.0848005	0.100765							2548	0.0555861	0.0628168	0.06541	0.061271	2548	0.0896921	0.100942	0.096535	0.095723
2546	0.0921712	0.0949845	0.0944794	0.0938784	2546	0.112806	0.114031	0.118042	0.11496	2546	0.0938784	0.11496									2546	0.0769273	0.0924235	0.0846754	0.0846754	2546	0.100639	0.100379	0.100899	0.100639	2546	0.0846754	0.100639							2546	0.0556061	0.063055	0.065584	0.061415	2546	0.0895056	0.101466	0.096918	0.0959632
2544	0.0922337	0.0950743	0.0944599	0.0939226	2544	0.113017	0.114052	0.117889	0.114986	2544	0.0939226	0.114986									2544	0.077149	0.0921974	0.0846732	0.0846732	2544	0.100504	0.100232	0.100776	0.100504	2544	0.0846732	0.100504							2544	0.0558194	0.0630049	0.065778	0.0615341	2544	0.0891119	0.102019	0.096872	0.096001
2542	0.0928161	0.0951097	0.0942833	0.0940697	2542	0.112972	0.114218	0.117798	0.114996	2542	0.0940697	0.114996									2542	0.0773554	0.0920038	0.0846796	0.0846796	2542	0.100351	0.100275	0.100427	0.100351	2542	0.0846796	0.100351							2542	0.0562497	0.062777	0.065959	0.0616619	2542	0.088725	0.102259	0.096704	0.095896
2540	0.0935292	0.0949891	0.094079	0.0941991	2540	0.112653	0.114323	0.117767	0.114914	2540	0.0941991	0.114914									2540	0.0774197	0.0917813	0.0846005	0.0846005	2540	0.100258	0.100561	0.0999555	0.100258	2540	0.0846005	0.100258							2540	0.0566857	0.0624425	0.066107	0.0617451	2540	0.0884617	0.102068	0.096624	0.0957179
2538	0.0939171	0.0947446	0.093925	0.0941956	2538	0.112243	0.114182	0.117652	0.114692	2538	0.0941956	0.114692									2538	0.0774247	0.0914841	0.0844544	0.0844544	2538	0.100286	0.100939	0.0996328	0.100286	2538	0.0844544	0.100286							2538	0.0568672	0.0619834	0.066181	0.0616772	2538	0.0882892	0.101683	0.096515	0.0954957
2536	0.0938692	0.0945749	0.0938502	0.0940981	2536	0.112019	0.113884	0.117348	0.114417	2536	0.0940981	0.114417									2536	0.0775543	0.0911759	0.0843651	0.0843651	2536	0.100435	0.101187	0.0996829	0.100435	2536	0.0843651	0.100435							2536	0.0567781	0.0615118	0.066148	0.0614793	2536	0.0881936	0.101459	0.096181	0.0952779
2534	0.0936161	0.0946367	0.0938239	0.0940256	2534	0.112115	0.113677	0.116904	0.114232	2534	0.0940256	0.114232									2534	0.0778418	0.0909453	0.0843936	0.0843935	2534	0.100632	0.101199	0.100065	0.100632	2534	0.0843935	0.100632							2534	0.0566276	0.0612735	0.066025	0.0613087	2534	0.0882496	0.101495	0.095649	0.0951312
2532	0.0933444	0.0948003	0.0937276	0.0939574	2532	0.112358	0.113624	0.116424	0.114135	2532	0.0939574	0.114135									2532	0.0780434	0.090736	0.0843897	0.0843897	2532	0.100749	0.101058	0.10044	0.100749	2532	0.0843897	0.100749							2532	0.0565835	0.0613503	0.065868	0.0612673	2532	0.0885234	0.101564	0.095147	0.0950781
2530	0.0929838	0.0947768	0.09348	0.0937469	2530	0.112415	0.113543	0.115971	0.113976	2530	0.0937469	0.113976									2530	0.0778504	0.0904117	0.084131	0.084131	2530	0.100703	0.100965	0.100441	0.100703	2530	0.084131	0.100703							2530	0.056666	0.061555	0.065749	0.0613233	2530	0.0889897	0.101417	0.09488	0.0950956
2528	0.0924326	0.0945045	0.0932265	0.0933879	2528	0.112163	0.113331	0.115636	0.11371	2528	0.0933879	0.11371									2528	0.0772309	0.0900104	0.0836207	0.0836207	2528	0.100573	0.101097	0.100048	0.100572	2528	0.0836207	0.100572							2528	0.0568517	0.0616999	0.065735	0.0614289	2528	0.0895245	0.101043	0.094915	0.0951608
2526	0.0918307	0.0942421	0.0932723	0.093115	2526	0.111788	0.113162	0.1156	0.113517	2526	0.093115	0.113517									2526	0.0764665	0.0897448	0.0831057	0.0831057	2526	0.1005	0.101415	0.0995852	0.1005	2526	0.0831057	0.1005							2526	0.0571116	0.0618009	0.065829	0.0615805	2526	0.0899202	0.10062	0.095167	0.0952357
2524	0.0914579	0.0942261	0.0937533	0.0931458	2524	0.111519	0.11325	0.115944	0.113571	2524	0.0931458	0.113571									2524	0.0758603	0.0896857	0.082773	0.082773	2524	0.1005	0.101641	0.0993605	0.100501	2524	0.082773	0.100501							2524	0.0573451	0.0619391	0.065929	0.0617377	2524	0.0899881	0.100352	0.095454	0.0952647
2522	0.0914156	0.094393	0.0944443	0.0934176	2522	0.111388	0.113557	0.11644	0.113795	2522	0.0934176	0.113795									2522	0.0755274	0.0896409	0.0825841	0.0825841	2522	0.100461	0.101505	0.0994168	0.100461	2522	0.0825841	0.100461							2522	0.05744	0.0620898	0.065904	0.0618113	2522	0.0897432	0.100384	0.095607	0.0952447
2520	0.091525	0.0945057	0.0949375	0.0936561	2520	0.11131	0.113864	0.116686	0.113953	2520	0.0936561	0.113953									2520	0.0754632	0.0894599	0.0824615	0.0824615	2520	0.100352	0.10106	0.0996448	0.100352	2520	0.0824615	0.100352							2520	0.0574154	0.0621861	0.065762	0.0617878	2520	0.0894157	0.100754	0.095618	0.0952626
2518	0.0915325	0.0944157	0.0949703	0.0936395	2518	0.111234	0.113997	0.116482	0.113904	2518	0.0936395	0.113904									2518	0.0756254	0.0892774	0.0824514	0.0824514	2518	0.100283	0.100639	0.0999266	0.100283	2518	0.0824514	0.100283							2518	0.0573788	0.0622072	0.065681	0.0617557	2518	0.0891762	0.101289	0.095631	0.0953654
2516	0.091349	0.0941371	0.0945951	0.0933604	2516	0.111107	0.113883	0.115965	0.113652	2516	0.0933604	0.113652									2516	0.0758673	0.0892881	0.0825777	0.0825777	2516	0.100291	0.100499	0.100083	0.100291	2516	0.0825777	0.100291							2516	0.0573448	0.0621206	0.065823	0.0617628	2516	0.088935	0.101665	0.095767	0.0954557
2514	0.0911001	0.0937919	0.0941206	0.0930042	2514	0.110835	0.113493	0.115387	0.113238	2514	0.0930042	0.113238									2514	0.0759646	0.0894235	0.082694	0.082694	2514	0.100254	0.100623	0.0998847	0.100254	2514	0.082694	0.100254							2514	0.0572253	0.0618612	0.066142	0.0617428	2514	0.0885367	0.101692	0.095972	0.0954002
2512	0.0909769	0.0935569	0.0938915	0.0928084	2512	0.110396	0.112896	0.114872	0.112721	2512	0.0928084	0.112721									2512	0.0758449	0.0894394	0.0826421	0.0826421	2512	0.100062	0.100831	0.0992927	0.100062	2512	0.0826421	0.100062							2512	0.0570017	0.0614649	0.066406	0.0616242	2512	0.0880655	0.101499	0.096066	0.0952102
2510	0.0910308	0.0935543	0.0940353	0.0928735	2510	0.109938	0.112313	0.114417	0.112223	2510	0.0928735	0.112223									2510	0.0756846	0.0892491	0.0824669	0.0824669	2510	0.099763	0.100944	0.0985818	0.0997629	2510	0.0824669	0.0997629							2510	0.0567709	0.0611263	0.066422	0.0614397	2510	0.0877784	0.101346	0.095922	0.0950155
2508	0.0911288	0.0937206	0.0943803	0.0930766	2508	0.109641	0.11196	0.114003	0.111868	2508	0.0930766	0.111868									2508	0.075665	0.0890121	0.0823385	0.0823385	2508	0.0994345	0.100797	0.0980721	0.0994345	2508	0.0823385	0.0994345							2508	0.0566094	0.0610508	0.066195	0.0612851	2508	0.0877784	0.101333	0.095613	0.0949081
2506	0.0911404	0.0938575	0.0946333	0.0932104	2506	0.109554	0.111846	0.113631	0.111677	2506	0.0932104	0.111677									2506	0.075739	0.0889447	0.0823418	0.0823418	2506	0.099066	0.100302	0.0978296	0.0990659	2506	0.0823418	0.0990659							2506	0.0565057	0.0612986	0.065876	0.0612268	2506	0.087923	0.101382	0.095382	0.0948957
2504	0.0910989	0.0938464	0.0945949	0.0931801	2504	0.109621	0.111808	0.113287	0.111572	2504	0.0931801	0.111572									2504	0.0757611	0.0891527	0.0824569	0.0824569	2504	0.098663	0.099591	0.0977346	0.0986629	2504	0.0824569	0.0986629							2504	0.0564213	0.0617756	0.065587	0.0612613	2504	0.0880554	0.101414	0.095407	0.0949588
2502	0.0910831	0.0937265	0.0941913	0.0930003	2502	0.109785	0.11169	0.112924	0.111466	2502	0.0930003	0.111466									2502	0.0757262	0.0895755	0.0826508	0.0826508	2502	0.09836	0.098993	0.0977265	0.0983598	2502	0.0826508	0.0983598							2502	0.0563058	0.0622671	0.065351	0.061308	2502	0.0881749	0.101376	0.095575	0.095042
2500	0.0910111	0.0935595	0.0934524	0.0926743	2500	0.109959	0.111404	0.11251	0.111291	2500	0.0926743	0.111291									2500	0.0757204	0.0899853	0.0828529	0.0828529	2500	0.0982855	0.098759	0.0978116	0.0982854	2500	0.0828529	0.0982854							2500	0.0560761	0.0624863	0.065164	0.0612421	2500	0.0883536	0.101172	0.095547	0.0950242
2498	0.0907451	0.0933376	0.0925951	0.0922259	2498	0.109988	0.110905	0.112094	0.110996	2498	0.0922259	0.110996									2498	0.0757167	0.0901189	0.0829178	0.0829178	2498	0.098388	0.09887	0.0979063	0.0983881	2498	0.0829178	0.0983881							2498	0.0557145	0.0622544	0.065065	0.0610113	2498	0.0885939	0.100745	0.095114	0.0948176
2496	0.090398	0.093048	0.0919965	0.0918142	2496	0.109772	0.110241	0.111804	0.110606	2496	0.0918142	0.110606									2496	0.0755975	0.0899398	0.0827686	0.0827686	2496	0.0985085	0.099152	0.0978648	0.0985084	2496	0.0827686	0.0985084							2496	0.0553714	0.0616965	0.065073	0.0607136	2496	0.0887956	0.100225	0.094433	0.0944845
2494	0.0903026	0.0926984	0.0918668	0.0916226	2494	0.10939	0.109601	0.111751	0.110247	2494	0.0916226	0.110247									2494	0.0753582	0.0897063	0.0825323	0.0825323	2494	0.098563	0.099468	0.0976584	0.0985631	2494	0.0825323	0.0985631							2494	0.0552212	0.0611598	0.065109	0.0604967	2494	0.0887935	0.099844	0.093861	0.0941662
2492	0.0905745	0.0922604	0.091998	0.091611	2492	0.108989	0.109188	0.111898	0.110025	2492	0.091611	0.110025									2492	0.0751415	0.0896725	0.082407	0.082407	2492	0.098569	0.099725	0.0974134	0.0985691	2492	0.082407	0.0985691							2492	0.0552176	0.0608916	0.065053	0.0603874	2492	0.0884584	0.099703	0.093614	0.0939251
2490	0.0908938	0.0917315	0.0920319	0.0915524	2490	0.108598	0.109033	0.112089	0.109907	2490	0.0915524	0.109907									2490	0.0750758	0.0897882	0.082432	0.082432	2490	0.0985605	0.099855	0.0972661	0.0985605	2490	0.082432	0.0985605							2490	0.0551396	0.0608738	0.064883	0.0602988	2490	0.0878678	0.09973	0.093648	0.0937486
2488	0.0908732	0.0912858	0.0919221	0.0913604	2488	0.108135	0.108995	0.1122	0.109777	2488	0.0913604	0.109777									2488	0.0751811	0.0897956	0.0824884	0.0824884	2488	0.0985665	0.099875	0.0972578	0.0985664	2488	0.0824884	0.0985664							2488	0.0548874	0.0609432	0.064672	0.0601675	2488	0.0873374	0.099818	0.093763	0.0936395
2486	0.0905029	0.0912012	0.0918887	0.0911976	2486	0.107588	0.108908	0.112184	0.10956	2486	0.0911976	0.10956									2486	0.0754114	0.0895668	0.0824891	0.0824891	2486	0.0986225	0.099904	0.0973407	0.0986224	2486	0.0824891	0.0986224							2486	0.0545905	0.0609375	0.064448	0.059992	2486	0.0871505	0.099897	0.093739	0.0935955
2484	0.0900831	0.0915369	0.0919505	0.0911902	2484	0.107061	0.1087	0.111958	0.10924	2484	0.0911902	0.10924									2484	0.0756864	0.0892406	0.0824635	0.0824635	2484	0.09871	0.100011	0.0974091	0.09871	2484	0.0824635	0.09871							2484	0.0544081	0.0607225	0.064146	0.0597589	2484	0.0872452	0.099886	0.093465	0.0935321
2482	0.0898361	0.0919841	0.0918152	0.0912118	2482	0.106649	0.108396	0.111415	0.10882	2482	0.0912118	0.10882									2482	0.0759029	0.0890694	0.0824862	0.0824862	2482	0.0987445	0.100131	0.0973578	0.0987444	2482	0.0824862	0.0987444							2482	0.0543656	0.0602612	0.063719	0.0594486	2482	0.0872832	0.099727	0.093062	0.0933574
2480	0.0897413	0.0921184	0.0913176	0.0910591	2480	0.106346	0.108078	0.110623	0.108349	2480	0.0910591	0.108349									2480	0.0760109	0.0892056	0.0826082	0.0826082	2480	0.0986835	0.100178	0.0971894	0.0986836	2480	0.0826082	0.0986836							2480	0.0544027	0.0597198	0.063208	0.0591102	2480	0.0870414	0.099473	0.092824	0.0931128
2478	0.0896561	0.0917503	0.0906879	0.0906981	2478	0.106084	0.107797	0.109902	0.107928	2478	0.0906981	0.107928									2478	0.0760634	0.0895732	0.0828183	0.0828183	2478	0.098601	0.100164	0.0970383	0.0986011	2478	0.0828183	0.0986011							2478	0.054441	0.0593675	0.062674	0.0588275	2478	0.08662	0.099205	0.09289	0.092905
2476	0.0894286	0.091008	0.0902377	0.0902248	2476	0.105798	0.107481	0.109531	0.107603	2476	0.0902248	0.107603									2476	0.0761155	0.0898838	0.0829997	0.0829997	2476	0.0985695	0.100106	0.0970329	0.0985695	2476	0.0829997	0.0985695							2476	0.0543837	0.0592998	0.062166	0.0586165	2476	0.086245	0.098893	0.093048	0.0927287
2474	0.0889655	0.0901728	0.0900017	0.0897133	2474	0.105442	0.106995	0.109434	0.10729	2474	0.0897133	0.10729									2474	0.0761115	0.0898579	0.0829847	0.0829847	2474	0.098558	0.099949	0.0971674	0.0985581	2474	0.0829847	0.0985581							2474	0.0541859	0.0593535	0.061802	0.0584471	2474	0.0859876	0.098455	0.092956	0.0924662
2472	0.0883537	0.0894794	0.0898392	0.0892241	2472	0.104978	0.106349	0.109312	0.10688	2472	0.0892241	0.10688									2472	0.0759545	0.0895042	0.0827294	0.0827294	2472	0.098513	0.099672	0.0973543	0.0985131	2472	0.0827294	0.0985131							2472	0.053949	0.0593285	0.061757	0.0583448	2472	0.0857505	0.097937	0.092528	0.0920718
2470	0.0878679	0.0890103	0.0896958	0.088858	2470	0.104379	0.105747	0.109034	0.106387	2470	0.088858	0.106387									2470	0.0756629	0.0891019	0.0823824	0.0823824	2470	0.098467	0.099389	0.0975451	0.098467	2470	0.0823824	0.098467							2470	0.0538175	0.059185	0.06204	0.0583475	2470	0.0854578	0.097478	0.091976	0.0916373
2468	0.0876973	0.088737	0.0895738	0.0886694	2468	0.103638	0.10534	0.108731	0.105903	2468	0.0886694	0.105903									2468	0.075385	0.0888606	0.0821228	0.0821228	2468	0.09848	0.09922	0.0977401	0.09848	2468	0.0821228	0.09848							2468	0.0537783	0.0589967	0.062377	0.058384	2468	0.0851676	0.097083	0.091544	0.0912649
2466	0.0876948	0.0886615	0.0893813	0.0885792	2466	0.102803	0.105007	0.108497	0.105436	2466	0.0885792	0.105436									2466	0.0752823	0.0887255	0.0820039	0.0820039	2466	0.0985275	0.099139	0.0979165	0.0985277	2466	0.0820039	0.0985277							2466	0.0536986	0.0588316	0.062425	0.0583184	2466	0.0849934	0.096617	0.091344	0.0909848
2464	0.0875484	0.0888375	0.0890169	0.0884676	2464	0.101993	0.104504	0.1082	0.104899	2464	0.0884676	0.104899									2464	0.0754205	0.0885875	0.082004	0.082004	2464	0.0985155	0.099036	0.0979945	0.0985153	2464	0.082004	0.0985153							2464	0.053547	0.0587263	0.06209	0.0581211	2464	0.0849512	0.096045	0.091379	0.0907917
2462	0.087178	0.0891883	0.0885474	0.0883046	2462	0.101357	0.103755	0.107669	0.10426	2462	0.0883046	0.10426									2462	0.0757004	0.0885258	0.0821131	0.0821131	2462	0.0983715	0.098887	0.097856	0.0983715	2462	0.0821131	0.0983715							2462	0.0534051	0.0586646	0.061538	0.0578692	2462	0.0849152	0.095543	0.091549	0.0906691
2460	0.0867954	0.0894306	0.0881472	0.0881244	2460	0.100953	0.10291	0.106958	0.103607	2460	0.0881244	0.103607									2460	0.0758515	0.0886931	0.0822723	0.0822723	2460	0.098086	0.098761	0.0974114	0.0980861	2460	0.0822723	0.0980861							2460	0.0532591	0.058535	0.06097	0.057588	2460	0.0847486	0.095289	0.09164	0.0905592
2458	0.0865693	0.0893563	0.0879079	0.0879445	2458	0.100696	0.102149	0.10631	0.103052	2458	0.0879445	0.103052									2458	0.0756177	0.089045	0.0823313	0.0823313	2458	0.097717	0.098705	0.0967286	0.0977169	2458	0.0823313	0.0977169							2458	0.0529973	0.0582053	0.060509	0.0572372	2458	0.0844508	0.095252	0.091442	0.0903816
2456	0.0864144	0.0891105	0.0878077	0.0877775	2456	0.100431	0.101554	0.105887	0.102624	2456	0.0877775	0.102624									2456	0.0750571	0.0893203	0.0821887	0.0821887	2456	0.0974005	0.098718	0.0960825	0.0974003	2456	0.0821887	0.0974003							2456	0.0526685	0.0576914	0.060241	0.056867	2456	0.0841177	0.095251	0.090939	0.0901026
2454	0.0861778	0.0889785	0.0878145	0.0876569	2454	0.10005	0.101139	0.105599	0.102263	2454	0.0876569	0.102263									2454	0.0745544	0.0892524	0.0819034	0.0819034	2454	0.097265	0.09878	0.0957495	0.0972648	2454	0.0819034	0.0972648							2454	0.0525232	0.0571719	0.060213	0.056636	2454	0.0837711	0.095162	0.090296	0.089743
2452	0.0858823	0.0889512	0.0878901	0.0875745	2452	0.0995366	0.100874	0.105211	0.101874	2452	0.0875745	0.101874									2452	0.0744167	0.088763	0.0815898	0.0815898	2452	0.0972805	0.098835	0.0957265	0.0972807	2452	0.0815898	0.0972807							2452	0.0526702	0.0568227	0.060334	0.056609	2452	0.0833387	0.094984	0.089689	0.0893372
2450	0.0856578	0.0887433	0.0879381	0.0874464	2450	0.0989397	0.100659	0.104577	0.101392	2450	0.0874464	0.101392									2450	0.0745474	0.0880575	0.0813024	0.0813024	2450	0.0972975	0.098814	0.0957811	0.0972975	2450	0.0813024	0.0972975							2450	0.0528667	0.0567164	0.060392	0.0566584	2450	0.0828239	0.094769	0.089231	0.0889413
2448	0.0855056	0.0882242	0.0878521	0.087194	2448	0.0983087	0.100373	0.10379	0.100824	2448	0.087194	0.100824									2448	0.0746507	0.0875742	0.0811125	0.0811125	2448	0.0972735	0.098736	0.0958112	0.0972736	2448	0.0811125	0.0972736							2448	0.0528006	0.056853	0.060226	0.0566265	2448	0.082364	0.094542	0.088983	0.0886297
2446	0.0852752	0.08756	0.0876017	0.0868123	2446	0.0976337	0.099998	0.103078	0.100237	2446	0.0868123	0.100237									2446	0.0746526	0.0876703	0.0811614	0.0811614	2446	0.0973425	0.098724	0.0959612	0.0973426	2446	0.0811614	0.0973426							2446	0.0524541	0.057138	0.059853	0.0564817	2446	0.0820435	0.094282	0.088924	0.0884165
2444	0.084882	0.0869058	0.0872174	0.0863351	2444	0.0968668	0.099619	0.102564	0.0996833	2444	0.0863351	0.0996833									2444	0.0747238	0.0882308	0.0814773	0.0814773	2444	0.097573	0.09884	0.0963057	0.0975729	2444	0.0814773	0.0975729							2444	0.0520378	0.0573185	0.059431	0.0562624	2444	0.0817704	0.093989	0.088913	0.0882241
2442	0.0844466	0.0862482	0.0867371	0.0858106	2442	0.0960395	0.099315	0.102167	0.0991738	2442	0.0858106	0.0991738									2442	0.0749479	0.0887296	0.0818388	0.0818388	2442	0.097807	0.09898	0.0966344	0.0978071	2442	0.0818388	0.0978071							2442	0.0516768	0.0571286	0.059123	0.0559761	2442	0.0814461	0.093747	0.088829	0.0880074
2440	0.084161	0.0856339	0.0862218	0.0853389	2440	0.0953159	0.099074	0.101765	0.0987183	2440	0.0853389	0.0987183									2440	0.0751977	0.0887966	0.0819972	0.0819972	2440	0.097885	0.099039	0.0967306	0.0978849	2440	0.0819972	0.0978849							2440	0.0513327	0.0565832	0.058975	0.0556303	2440	0.0811415	0.093674	0.088709	0.0878415
2438	0.084071	0.0852685	0.0857545	0.0850313	2438	0.0948439	0.098829	0.101404	0.098359	2438	0.0850313	0.098359									2438	0.0753502	0.0885707	0.0819605	0.0819605	2438	0.097891	0.099075	0.0967065	0.0978908	2438	0.0819605	0.0978908							2438	0.0509688	0.0560049	0.058876	0.0552832	2438	0.0809766	0.093787	0.088648	0.0878039
2436	0.0840693	0.0852321	0.0853667	0.0848894	2436	0.0945708	0.098518	0.10123	0.0981063	2436	0.0848894	0.0981063									2436	0.0754252	0.0883791	0.0819022	0.0819022	2436	0.0980235	0.099198	0.0968485	0.0980233	2436	0.0819022	0.0980233							2436	0.0506275	0.055682	0.058668	0.0549925	2436	0.080919	0.093948	0.088597	0.0878213
2434	0.0840883	0.0853069	0.0850268	0.0848073	2434	0.0943046	0.098086	0.101223	0.0978712	2434	0.0848073	0.0978712									2434	0.075462	0.0882966	0.0818793	0.0818793	2434	0.0982795	0.099345	0.0972138	0.0982794	2434	0.0818793	0.0982794							2434	0.050348	0.0555926	0.058346	0.0547622	2434	0.0808553	0.094002	0.088397	0.0877514
2432	0.0841816	0.0852395	0.0847533	0.0847248	2432	0.0939587	0.09749	0.101123	0.0975239	2432	0.0847248	0.0975239									2432	0.075426	0.088232	0.081829	0.081829	2432	0.098459	0.099337	0.0975808	0.0984589	2432	0.081829	0.0984589							2432	0.0501276	0.0555087	0.058106	0.0545808	2432	0.0807874	0.093899	0.087963	0.0875498
2430	0.0843612	0.0850112	0.0846426	0.0846717	2430	0.0936228	0.096743	0.100692	0.0970193	2430	0.0846717	0.0970193									2430	0.0753067	0.0882407	0.0817737	0.0817737	2430	0.098433	0.099115	0.0977511	0.098433	2430	0.0817737	0.098433							2430	0.0499727	0.055267	0.058121	0.0544536	2430	0.080791	0.093631	0.087344	0.0872553
2428	0.0844564	0.0847331	0.0847109	0.0846335	2428	0.0933651	0.095934	0.100008	0.0964357	2428	0.0846335	0.0964357									2428	0.0751866	0.0884512	0.0818189	0.0818189	2428	0.0982545	0.09879	0.0977191	0.0982545	2428	0.0818189	0.0982545							2428	0.0499014	0.0548849	0.058322	0.0543694	2428	0.0808248	0.093185	0.086654	0.0868879
2426	0.0842562	0.0844475	0.0847933	0.084499	2426	0.0930863	0.095167	0.0994	0.0958844	2426	0.084499	0.0958844									2426	0.075135	0.0887716	0.0819533	0.0819533	2426	0.0980165	0.09848	0.097553	0.0980165	2426	0.0819533	0.0980165							2426	0.0498874	0.0545112	0.058483	0.0542939	2426	0.0807509	0.09262	0.086063	0.086478
2424	0.083754	0.0841664	0.0846926	0.0842043	2424	0.092633	0.094484	0.099077	0.095398	2424	0.0842043	0.095398									2424	0.0751075	0.0889491	0.0820283	0.0820283	2424	0.097743	0.09821	0.0972758	0.0977429	2424	0.0820283	0.0977429							2424	0.0498712	0.054325	0.05848	0.0542254	2424	0.0805344	0.092097	0.085765	0.0861321
2422	0.0831331	0.0839474	0.084365	0.0838152	2422	0.0919798	0.093861	0.098906	0.0949156	2422	0.0838152	0.0949156									2422	0.0750008	0.0888892	0.081945	0.081945	2422	0.0974485	0.097989	0.0969079	0.0974485	2422	0.081945	0.0974485							2422	0.0498394	0.0544075	0.058354	0.0542003	2422	0.0802661	0.091694	0.08579	0.0859167
2420	0.0825422	0.0837863	0.0838849	0.0834045	2420	0.0912435	0.093286	0.098581	0.0943702	2420	0.0834045	0.0943702									2420	0.0747592	0.0886996	0.0817294	0.0817294	2420	0.0972105	0.097881	0.0965403	0.0972106	2420	0.0817294	0.0972106							2420	0.0498509	0.0546491	0.058162	0.0542207	2420	0.0799841	0.091303	0.08589	0.0857257
2418	0.0820091	0.0835525	0.0833143	0.0829586	2418	0.0905811	0.092815	0.09799	0.0937954	2418	0.0829586	0.0937954									2418	0.0744196	0.0884657	0.0814427	0.0814427	2418	0.0971375	0.097953	0.0963225	0.0971377	2418	0.0814427	0.0971377							2418	0.0499592	0.0548196	0.057886	0.0542216	2418	0.0796294	0.090834	0.085787	0.0854168
2416	0.0815467	0.0831564	0.0827145	0.0824725	2416	0.0901027	0.092509	0.097314	0.0933086	2416	0.0824725	0.0933086									2416	0.074114	0.0882018	0.0811579	0.0811579	2416	0.097292	0.098194	0.0963902	0.0972921	2416	0.0811579	0.0972921							2416	0.0501243	0.0547584	0.057523	0.0541352	2416	0.0792107	0.090421	0.085499	0.0850436
2414	0.0811885	0.0826835	0.0822219	0.0820313	2414	0.0898042	0.092311	0.096757	0.0929574	2414	0.0820313	0.0929574									2414	0.0740222	0.0879921	0.0810071	0.0810071	2414	0.097626	0.098503	0.0967485	0.0976258	2414	0.0810071	0.0976258							2414	0.0502157	0.054473	0.057158	0.0539489	2414	0.0788769	0.090251	0.085261	0.0847963
2412	0.0808995	0.0822725	0.0819729	0.081715	2412	0.0895311	0.09206	0.096259	0.0926167	2412	0.081715	0.0926167									2412	0.074229	0.0879586	0.0810938	0.0810938	2412	0.0979725	0.098764	0.0971813	0.0979726	2412	0.0810938	0.0979726							2412	0.05012	0.0540898	0.056904	0.0537046	2412	0.0787616	0.090277	0.085165	0.0847345
2410	0.0805987	0.0819621	0.0819441	0.0815016	2410	0.0890783	0.091633	0.095578	0.0920964	2410	0.0815016	0.0920964									2410	0.0746143	0.0880761	0.0813452	0.0813452	2410	0.0981435	0.098931	0.0973564	0.0981436	2410	0.0813452	0.0981436							2410	0.0498459	0.0537654	0.056813	0.0534748	2410	0.0788285	0.090273	0.085078	0.0847265
2408	0.0803034	0.0817258	0.0819452	0.0813248	2408	0.0883932	0.091039	0.094633	0.0913551	2408	0.0813248	0.0913551									2408	0.0749556	0.0881974	0.0815765	0.0815765	2408	0.0980845	0.09905	0.0971189	0.0980845	2408	0.0815765	0.0980845							2408	0.0494989	0.0535951	0.056845	0.053313	2408	0.0789124	0.090114	0.084902	0.0846428
2406	0.0801105	0.0815404	0.0817933	0.0811481	2406	0.0876407	0.090351	0.093661	0.0905509	2406	0.0811481	0.0905509									2406	0.0751488	0.0882614	0.0817051	0.0817051	2406	0.0979	0.099148	0.0966517	0.0978999	2406	0.0817051	0.0978999							2406	0.0491514	0.0535232	0.056886	0.0531869	2406	0.0788712	0.089822	0.084726	0.0844731
2404	0.080007	0.0813389	0.0814675	0.0809378	2404	0.0870332	0.089631	0.093	0.0898881	2404	0.0809378	0.0898881									2404	0.0752509	0.0883232	0.0817871	0.0817871	2404	0.0977215	0.099156	0.0962867	0.0977214	2404	0.0817871	0.0977214							2404	0.0487872	0.0534025	0.056811	0.0530002	2404	0.0786912	0.08941	0.084661	0.0842541
2402	0.0798607	0.0810187	0.0811008	0.0806601	2402	0.08664	0.088968	0.092778	0.089462	2402	0.0806601	0.089462									2402	0.0753153	0.088401	0.0818581	0.0818581	2402	0.0976235	0.099035	0.0962117	0.0976234	2402	0.0818581	0.0976234							2402	0.0484063	0.0532287	0.056584	0.0527397	2402	0.078477	0.088899	0.084688	0.0840213
2400	0.0796463	0.0805805	0.0808439	0.0803569	2400	0.086376	0.088487	0.092846	0.0892363	2400	0.0803569	0.0892363									2400	0.0752989	0.0884567	0.0818778	0.0818778	2400	0.0976745	0.098952	0.0963973	0.0976746	2400	0.0818778	0.0976746							2400	0.0481091	0.0532162	0.056303	0.0525428	2400	0.0783391	0.08847	0.084695	0.0838347
2398	0.0794968	0.0801508	0.0807228	0.0801235	2398	0.0861129	0.088225	0.09294	0.0890926	2398	0.0801235	0.0890926									2398	0.0751708	0.0885006	0.0818357	0.0818357	2398	0.097933	0.099159	0.0967075	0.0979332	2398	0.0818357	0.0979332							2398	0.0479979	0.0534886	0.056094	0.0525268	2398	0.0782601	0.088352	0.084549	0.0837204
2396	0.0794428	0.0798073	0.0806199	0.0799567	2396	0.0857571	0.088025	0.092849	0.088877	2396	0.0799567	0.088877									2396	0.0750203	0.0885483	0.0817843	0.0817843	2396	0.098305	0.09961	0.0969996	0.0983049	2396	0.0817843	0.0983049							2396	0.0480311	0.0537881	0.055973	0.0525974	2396	0.0781084	0.08851	0.084159	0.0835925
2394	0.0792836	0.079491	0.0804047	0.0797264	2394	0.0853002	0.087684	0.092491	0.0884917	2394	0.0797264	0.0884917									2394	0.074989	0.0885045	0.0817468	0.0817468	2394	0.0985355	0.099877	0.0971939	0.0985355	2394	0.0817468	0.0985355							2394	0.0480515	0.0537131	0.055864	0.0525429	2394	0.0778183	0.08863	0.083581	0.0833431
2392	0.0788606	0.0791442	0.0800696	0.0793581	2392	0.0847995	0.087154	0.091909	0.0879542	2392	0.0793581	0.0879542									2392	0.0751265	0.0882779	0.0817022	0.0817022	2392	0.0984715	0.099608	0.0973351	0.0984715	2392	0.0817022	0.0984715							2392	0.0479595	0.0532324	0.055709	0.0523003	2392	0.0774956	0.088461	0.083053	0.0830032
2390	0.0783196	0.0788085	0.0796884	0.0789388	2390	0.0843697	0.086529	0.091247	0.0873819	2390	0.0789388	0.0873819									2390	0.0753438	0.0879882	0.081666	0.081666	2390	0.098234	0.098951	0.0975172	0.0982341	2390	0.081666	0.0982341							2390	0.0477808	0.0527493	0.055505	0.0520117	2390	0.0772785	0.088038	0.082794	0.0827035
2388	0.0779047	0.078524	0.0792747	0.0785678	2388	0.0839988	0.085875	0.090679	0.0868509	2388	0.0785678	0.0868509									2388	0.0754993	0.0878777	0.0816885	0.0816885	2388	0.0980525	0.098407	0.0976985	0.0980527	2388	0.0816885	0.0980527							2388	0.0476047	0.0526285	0.055262	0.0518317	2388	0.0771702	0.087518	0.082762	0.0824834
2386	0.0776339	0.0782641	0.0787662	0.0782214	2386	0.0836262	0.085171	0.090331	0.0863761	2386	0.0782214	0.0863761									2386	0.0754914	0.087961	0.0817262	0.0817262	2386	0.097984	0.098304	0.0976638	0.0979839	2386	0.0817262	0.0979839							2386	0.0474664	0.0528289	0.054994	0.0517631	2386	0.0770448	0.087005	0.082736	0.0822619
2384	0.0773034	0.0780291	0.0781588	0.0778304	2384	0.0831156	0.084391	0.090203	0.0859032	2384	0.0778304	0.0859032									2384	0.0753605	0.087982	0.0816713	0.0816713	2384	0.0979315	0.098576	0.0972866	0.0979314	2384	0.0816713	0.0979314							2384	0.0473699	0.0530516	0.054763	0.0517282	2384	0.0768424	0.086529	0.082606	0.0819925
2382	0.076821	0.077904	0.0775741	0.077433	2382	0.0823719	0.083523	0.09015	0.0853483	2382	0.077433	0.0853483									2382	0.07526	0.0877154	0.0814877	0.0814877	2382	0.0978475	0.098954	0.0967412	0.0978476	2382	0.0814877	0.0978476							2382	0.0472738	0.0530244	0.054643	0.0516471	2382	0.0765991	0.086106	0.082468	0.0817244
2380	0.0763382	0.0779049	0.0771615	0.0771349	2380	0.0812717	0.082554	0.08994	0.0845886	2380	0.0771349	0.0845886									2380	0.0753465	0.0872591	0.0813028	0.0813028	2380	0.097794	0.099205	0.0963831	0.097794	2380	0.0813028	0.097794							2380	0.0471617	0.052666	0.054639	0.0514889	2380	0.0763799	0.085667	0.082418	0.0814883
2378	0.0760438	0.0778611	0.0769882	0.0769644	2378	0.0798723	0.081529	0.089426	0.0836091	2378	0.0769644	0.0836091									2378	0.0755908	0.0869353	0.0812631	0.0812631	2378	0.097814	0.09921	0.0964175	0.0978138	2378	0.0812631	0.0978138							2378	0.0470806	0.0520914	0.054674	0.051282	2378	0.076193	0.08511	0.082411	0.081238
2376	0.0759028	0.0775833	0.0770613	0.0768491	2376	0.0785663	0.080752	0.088681	0.0826664	2376	0.0768491	0.0826664									2376	0.0757638	0.0869766	0.0813702	0.0813702	2376	0.097873	0.098993	0.0967529	0.097873	2376	0.0813702	0.097873							2376	0.0470911	0.0516649	0.054678	0.0511447	2376	0.076027	0.084495	0.082388	0.08097
2374	0.0757476	0.0771429	0.0773634	0.0767513	2374	0.0780398	0.080676	0.087927	0.0822143	2374	0.0767513	0.0822143									2374	0.0756541	0.0873247	0.0814894	0.0814894	2374	0.097995	0.09881	0.0971797	0.0979949	2374	0.0814894	0.0979949							2374	0.0471043	0.05178	0.054623	0.0511691	2374	0.075855	0.084148	0.082404	0.0808023
2372	0.0755978	0.0767668	0.0777037	0.0766894	2372	0.0786448	0.08141	0.087314	0.0824563	2372	0.0766894	0.0824563									2372	0.0753419	0.0876341	0.081488	0.081488	2372	0.09829	0.099023	0.0975571	0.09829	2372	0.081488	0.09829							2372	0.0468411	0.052401	0.054471	0.0512377	2372	0.0756529	0.084339	0.082475	0.0808223
2370	0.0756631	0.0764365	0.0776503	0.0765833	2370	0.079834	0.082327	0.086892	0.0830177	2370	0.0765833	0.0830177									2370	0.07514	0.087465	0.0813025	0.0813025	2370	0.098755	0.099717	0.0977928	0.0987549	2370	0.0813025	0.0987549							2370	0.0462483	0.0528537	0.05421	0.051104	2370	0.0755036	0.084895	0.082373	0.0809239
2368	0.0759312	0.0758927	0.077008	0.0762773	2368	0.0806332	0.08257	0.086784	0.0833291	2368	0.0762773	0.0833291									2368	0.0752168	0.0866614	0.0809391	0.0809391	2368	0.0991275	0.100437	0.0978177	0.0991274	2368	0.0809391	0.0991274							2368	0.0458201	0.0526054	0.053934	0.0507865	2368	0.075614	0.085366	0.081976	0.0809853
2366	0.0759409	0.0751414	0.0763633	0.0758152	2366	0.0803535	0.081844	0.08706	0.0830858	2366	0.0758152	0.0830858									2366	0.0753935	0.0857911	0.0805923	0.0805923	2366	0.0992075	0.100672	0.0977431	0.0992075	2366	0.0805923	0.0992075							2366	0.0461996	0.0520065	0.053822	0.050676	2366	0.075981	0.085477	0.081544	0.0810007
2364	0.075408	0.0746307	0.0765714	0.0755367	2364	0.0795401	0.080521	0.087307	0.082456	2364	0.0755367	0.082456									2364	0.0752971	0.085743	0.0805201	0.0805201	2364	0.0990525	0.10039	0.0977152	0.0990526	2364	0.0805201	0.0990526							2364	0.0471593	0.0517241	0.053832	0.0509051	2364	0.0759515	0.085389	0.081332	0.0808908
2362	0.0746902	0.0747262	0.0774657	0.0756274	2362	0.0794041	0.079323	0.08693	0.0818857	2362	0.0756274	0.0818857									2362	0.0750363	0.0867992	0.0809178	0.0809178	2362	0.098826	0.099945	0.0977072	0.0988261	2362	0.0809178	0.0988261							2362	0.0476705	0.0518343	0.053762	0.0510889	2362	0.0751348	0.085413	0.081268	0.0806053
2360	0.0743278	0.0753455	0.0778312	0.0758348	2360	0.0798851	0.078906	0.08614	0.0816437	2360	0.0758348	0.0816437									2360	0.0752491	0.0880609	0.081655	0.081655	2360	0.098788	0.099889	0.0976868	0.0987879	2360	0.081655	0.0987879							2360	0.0468431	0.0518732	0.053609	0.0507751	2360	0.0743229	0.085597	0.081177	0.0803656
2358	0.0744197	0.0760148	0.0771174	0.0758506	2358	0.0797244	0.07943	0.08576	0.0816381	2358	0.0758506	0.0816381									2358	0.076061	0.0882995	0.0821803	0.0821803	2358	0.0991665	0.100589	0.0977442	0.0991666	2358	0.0821803	0.0991666							2358	0.0447824	0.0515818	0.053544	0.0499694	2358	0.0743218	0.085719	0.08102	0.0803536
2356	0.0746464	0.0761538	0.0762039	0.075668	2356	0.0784002	0.080329	0.085844	0.0815244	2356	0.075668	0.0815244									2356	0.0766726	0.087527	0.0820998	0.0820998	2356	0.099723	0.101658	0.0977878	0.0997229	2356	0.0820998	0.0997229							2356	0.04281	0.0510809	0.053565	0.049152	2356	0.074644	0.085507	0.080842	0.080331
2354	0.0747346	0.0756467	0.0759275	0.0754363	2354	0.0768267	0.080802	0.08567	0.0810996	2354	0.0754363	0.0810996									2354	0.0764356	0.0868114	0.0816235	0.0816235	2354	0.09984	0.102199	0.0974809	0.09984	2354	0.0816235	0.09984							2354	0.0421217	0.0505864	0.053468	0.0487254	2354	0.0744495	0.084956	0.080679	0.0800282
2352	0.0745471	0.0749302	0.0760631	0.0751801	2352	0.0762343	0.080572	0.085165	0.0806571	2352	0.0751801	0.0806571									2352	0.0756228	0.0866966	0.0811597	0.0811597	2352	0.0993565	0.101903	0.0968102	0.0993566	2352	0.0811597	0.0993566							2352	0.042243	0.0503462	0.053178	0.0485891	2352	0.0739094	0.084424	0.080513	0.0796155
2350	0.073937	0.074413	0.076071	0.074807	2350	0.0770385	0.079884	0.084823	0.0805818	2350	0.074807	0.0805818									2350	0.0748553	0.0868526	0.080854	0.080854	2350	0.09872	0.101243	0.0961966	0.0987199	2350	0.080854	0.0987199							2350	0.0418991	0.050611	0.052865	0.0484584	2350	0.0736776	0.084185	0.08034	0.0794009
2348	0.072846	0.0741684	0.0757796	0.0742647	2348	0.0783676	0.079108	0.084683	0.0807195	2348	0.0742647	0.0807195									2348	0.074514	0.0869396	0.0807268	0.0807268	2348	0.098405	0.100758	0.0960524	0.0984051	2348	0.0807268	0.0984051							2348	0.0411434	0.0514093	0.0527	0.0484176	2348	0.0738973	0.084058	0.08019	0.0793818
2346	0.0715727	0.0740342	0.07533	0.0736456	2346	0.0788932	0.078482	0.084445	0.0806067	2346	0.0736456	0.0806067									2346	0.0746414	0.086865	0.0807532	0.0807532	2346	0.0985345	0.100593	0.0964757	0.0985344	2346	0.0807532	0.0985344							2346	0.0412225	0.052327	0.052643	0.0487308	2346	0.0740193	0.083685	0.080011	0.0792384
2344	0.0707986	0.0738033	0.0749559	0.0731859	2344	0.0782341	0.078062	0.084083	0.0801264	2344	0.0731859	0.0801264									2344	0.0750598	0.0866135	0.0808366	0.0808366	2344	0.0989005	0.100571	0.0972301	0.0989005	2344	0.0808366	0.0989005							2344	0.0428464	0.0526694	0.052544	0.0493533	2344	0.0734422	0.083134	0.07974	0.0787721
2342	0.0710779	0.0734296	0.0748001	0.0731025	2342	0.077481	0.077803	0.083803	0.0796957	2342	0.0731025	0.0796957									2342	0.0754501	0.0862971	0.0808736	0.0808736	2342	0.0992065	0.10055	0.0978628	0.0992064	2342	0.0808736	0.0992064							2342	0.0452502	0.0521318	0.052382	0.0499213	2342	0.0722274	0.082926	0.079585	0.0782461
2340	0.0720171	0.0730671	0.074706	0.0732634	2340	0.0773977	0.07756	0.083643	0.0795336	2340	0.0732634	0.0795336									2340	0.0755559	0.0862087	0.0808823	0.0808823	2340	0.099356	0.100663	0.098049	0.099356	2340	0.0808823	0.099356							2340	0.0468183	0.0512215	0.052348	0.0501293	2340	0.0710345	0.08319	0.07965	0.0779582
2338	0.0725993	0.0729355	0.0744589	0.0733312	2338	0.0776577	0.077155	0.083451	0.0794212	2338	0.0733312	0.0794212									2338	0.0753595	0.0862892	0.0808243	0.0808243	2338	0.099478	0.101103	0.097853	0.099478	2338	0.0808243	0.099478							2338	0.0466149	0.0505291	0.052576	0.0499067	2338	0.0703862	0.08358	0.079558	0.0778414
2336	0.0723135	0.0731643	0.0742121	0.07323	2336	0.0777443	0.076722	0.083124	0.0791968	2336	0.07323	0.0791968									2336	0.0751012	0.0861932	0.0806472	0.0806472	2336	0.0996205	0.101731	0.0975102	0.0996206	2336	0.0806472	0.0996206							2336	0.0453684	0.0502334	0.05296	0.0495206	2336	0.070512	0.083979	0.079126	0.0778723
2334	0.0714913	0.0736587	0.0743263	0.0731588	2334	0.0774794	0.076577	0.082726	0.0789275	2334	0.0731588	0.0789275									2334	0.0750194	0.0859584	0.0804889	0.0804889	2334	0.0997035	0.102234	0.0971727	0.0997034	2334	0.0804889	0.0997034							2334	0.0442946	0.0502475	0.053236	0.0492594	2334	0.0713947	0.084505	0.078691	0.0781969
2332	0.0708172	0.0740131	0.0748642	0.0732315	2332	0.0769333	0.076808	0.082351	0.0786974	2332	0.0732315	0.0786974									2332	0.0750251	0.0859031	0.0804641	0.0804641	2332	0.0996755	0.102431	0.0969204	0.0996756	2332	0.0804641	0.0996756							2332	0.0435423	0.0504357	0.053148	0.049042	2332	0.0725279	0.08501	0.078564	0.0787006
2330	0.0706868	0.0738229	0.0754312	0.0733136	2330	0.0762307	0.077142	0.081996	0.0784562	2330	0.0733136	0.0784562									2330	0.074825	0.0861774	0.0805012	0.0805012	2330	0.0995895	0.102308	0.0968715	0.0995897	2330	0.0805012	0.0995897							2330	0.0427283	0.0506059	0.052662	0.0486654	2330	0.0731721	0.085094	0.078582	0.0789494
2328	0.0710397	0.0731744	0.0755592	0.0732578	2328	0.0756342	0.077259	0.081646	0.0781797	2328	0.0732578	0.0781797									2328	0.0743904	0.0865262	0.0804583	0.0804583	2328	0.0995135	0.101898	0.0971291	0.0995135	2328	0.0804583	0.0995135							2328	0.0419125	0.0505935	0.05196	0.0481553	2328	0.0730639	0.084688	0.078504	0.078752
2326	0.0716121	0.0725051	0.0751203	0.0730792	2326	0.0751523	0.076989	0.081389	0.0778434	2326	0.0730792	0.0778434									2326	0.0741021	0.0865551	0.0803286	0.0803286	2326	0.0994545	0.101314	0.0975948	0.0994544	2326	0.0803286	0.0994544							2326	0.041495	0.0503114	0.051298	0.0477015	2326	0.0726175	0.08409	0.078385	0.0783642
2324	0.072271	0.0719921	0.0743548	0.0728726	2324	0.0747199	0.076275	0.081316	0.077437	2324	0.0728726	0.077437									2324	0.0741859	0.0860907	0.0801383	0.0801383	2324	0.099281	0.10073	0.097832	0.099281	2324	0.0801383	0.099281							2324	0.0414578	0.0497172	0.050802	0.0473257	2324	0.0721716	0.083572	0.078323	0.0780222
2322	0.0729166	0.0713937	0.0736303	0.0726469	2322	0.0746371	0.075289	0.081329	0.077085	2322	0.0726469	0.077085									2322	0.0744638	0.085501	0.0799824	0.0799824	2322	0.0988285	0.100209	0.0974485	0.0988287	2322	0.0799824	0.0988287							2322	0.0415087	0.0489693	0.050524	0.0470007	2322	0.0716949	0.083149	0.078233	0.0776923
2320	0.0732246	0.0705817	0.0731488	0.0723184	2320	0.0752311	0.074398	0.081185	0.076938	2320	0.0723184	0.076938									2320	0.0746954	0.0853224	0.0800089	0.0800089	2320	0.098212	0.09977	0.0966538	0.0982119	2320	0.0800089	0.0982119							2320	0.0415179	0.0484091	0.050509	0.046812	2320	0.0711833	0.082703	0.07799	0.0772921
2318	0.0728211	0.0698206	0.0728091	0.0718169	2318	0.0763575	0.073828	0.080709	0.0769648	2318	0.0718169	0.0769648									2318	0.0748665	0.0855265	0.0801965	0.0801965	2318	0.097769	0.099442	0.0960959	0.097769	2318	0.0801965	0.097769							2318	0.0415412	0.04827	0.050668	0.0468264	2318	0.0707987	0.082213	0.077626	0.0768792
2316	0.0716591	0.0693691	0.0723773	0.0711352	2316	0.0773974	0.073462	0.079961	0.0769401	2316	0.0711352	0.0769401									2316	0.0750728	0.085597	0.0803349	0.0803349	2316	0.09769	0.09925	0.0961302	0.0976901	2316	0.0803349	0.0976901							2316	0.041686	0.048484	0.0508	0.04699	2316	0.0706196	0.081741	0.077253	0.0765379
2314	0.0701406	0.0692041	0.0717897	0.0703781	2314	0.0777993	0.073118	0.079234	0.0767171	2314	0.0703781	0.0767171									2314	0.0752274	0.0851717	0.0801996	0.0801996	2314	0.097872	0.099238	0.0965056	0.0978719	2314	0.0801996	0.0978719							2314	0.0419285	0.0488155	0.050787	0.047177	2314	0.0704862	0.081353	0.076949	0.0762627
2312	0.0688535	0.069222	0.0712276	0.0697677	2312	0.0774212	0.07286	0.078884	0.0763884	2312	0.0697677	0.0763884									2312	0.0750985	0.084412	0.0797552	0.0797552	2312	0.0980935	0.09943	0.0967567	0.0980934	2312	0.0797552	0.0980934							2312	0.0422045	0.0490859	0.050666	0.0473188	2312	0.0702523	0.081108	0.076786	0.0760488
2310	0.0681732	0.06939	0.0708704	0.0694779	2310	0.0763595	0.072834	0.079036	0.0760765	2310	0.0694779	0.0760765									2310	0.0745847	0.0837403	0.0791625	0.0791625	2310	0.0982135	0.099762	0.0966651	0.0982135	2310	0.0791625	0.0982135							2310	0.0424328	0.0491974	0.050449	0.0473597	2310	0.0699993	0.080996	0.076804	0.0759331
2308	0.0680743	0.0696375	0.0706537	0.0694552	2308	0.0747788	0.072951	0.079377	0.0757023	2308	0.0694552	0.0757023									2308	0.0738591	0.0834117	0.0786354	0.0786354	2308	0.0981565	0.099998	0.0963153	0.0981566	2308	0.0786354	0.0981566							2308	0.0424385	0.0490982	0.050058	0.0471982	2308	0.0698864	0.080902	0.076868	0.0758855
2306	0.0682749	0.0698705	0.0703729	0.0695061	2306	0.0730121	0.072959	0.079407	0.075126	2306	0.0695061	0.075126									2306	0.0732583	0.0834502	0.0783543	0.0783543	2306	0.0978715	0.099845	0.0958984	0.0978716	2306	0.0783543	0.0978716							2306	0.0421185	0.0488466	0.049547	0.0468374	2306	0.0699138	0.080706	0.076741	0.0757869
2304	0.0684687	0.0701606	0.0699474	0.0695256	2304	0.0715676	0.072719	0.078921	0.0744025	2304	0.0695256	0.0744025									2304	0.0730379	0.0837934	0.0784157	0.0784157	2304	0.0973965	0.099204	0.0955894	0.0973966	2304	0.0784157	0.0973966							2304	0.0416472	0.0486115	0.049185	0.0464812	2304	0.0699174	0.080404	0.076338	0.0755531
2302	0.0684268	0.0706398	0.0694887	0.0695184	2302	0.0707679	0.072196	0.07816	0.073708	2302	0.0695184	0.073708									2302	0.0731912	0.0842976	0.0787444	0.0787444	2302	0.0968855	0.098284	0.095487	0.0968855	2302	0.0787444	0.0968855							2302	0.0413774	0.0484852	0.049148	0.0463369	2302	0.0697506	0.080066	0.075833	0.0752165
2300	0.0680752	0.0711254	0.0691865	0.0694624	2300	0.0704337	0.071318	0.077518	0.0730899	2300	0.0694624	0.0730899									2300	0.0734842	0.0846672	0.0790757	0.0790757	2300	0.096474	0.09743	0.0955179	0.096474	2300	0.0790757	0.096474							2300	0.0414663	0.0483592	0.049231	0.0463522	2300	0.0694336	0.079719	0.075448	0.0748669
2298	0.0675939	0.0711354	0.0691993	0.0693095	2298	0.0701158	0.070122	0.077188	0.0724753	2298	0.0693095	0.0724753									2298	0.0737083	0.084607	0.0791576	0.0791576	2298	0.096145	0.096826	0.0954641	0.096145	2298	0.0791576	0.096145							2298	0.0417199	0.0480831	0.049055	0.046286	2298	0.0691246	0.079377	0.075267	0.0745895
2296	0.0673167	0.0704349	0.0695306	0.0690941	2296	0.0696026	0.068971	0.077089	0.0718875	2296	0.0690941	0.0718875									2296	0.07387	0.0841164	0.0789932	0.0789932	2296	0.095771	0.096358	0.0951843	0.0957711	2296	0.0789932	0.0957711							2296	0.0418786	0.0476699	0.04851	0.0460195	2296	0.0689512	0.079122	0.07525	0.0744411
2294	0.0673771	0.0693512	0.0698802	0.0688695	2294	0.0689972	0.0683	0.076984	0.0714271	2294	0.0688695	0.0714271									2294	0.0740526	0.0835108	0.0787817	0.0787817	2294	0.0952835	0.095812	0.0947549	0.0952835	2294	0.0787817	0.0952835							2294	0.0419068	0.0472227	0.047827	0.0456522	2294	0.0688858	0.079039	0.075309	0.0744113
2292	0.0675322	0.0683818	0.0697367	0.0685502	2292	0.0683672	0.0681	0.07661	0.0710257	2292	0.0685502	0.0710257									2292	0.0741425	0.0830954	0.0786189	0.0786189	2292	0.094749	0.095191	0.0943074	0.0947491	2292	0.0786189	0.0947491							2292	0.0419035	0.0467435	0.047291	0.0453127	2292	0.0688168	0.079108	0.075319	0.0744146
2290	0.0674695	0.0676998	0.0688501	0.0680065	2290	0.0676061	0.067955	0.075788	0.0704497	2290	0.0680065	0.0704497									2290	0.0738883	0.0829183	0.0784033	0.0784033	2290	0.094304	0.094781	0.0938274	0.0943041	2290	0.0784033	0.0943041							2290	0.0418707	0.0462039	0.047043	0.0450392	2290	0.0687026	0.079241	0.075148	0.0743639
2288	0.0671929	0.0672177	0.0675909	0.0673338	2288	0.0666858	0.067617	0.074564	0.0696223	2288	0.0673338	0.0696223									2288	0.0732705	0.0828512	0.0780609	0.0780609	2288	0.0940365	0.094845	0.0932283	0.0940366	2288	0.0780609	0.0940366							2288	0.0417002	0.0457424	0.047114	0.0448522	2288	0.0685579	0.07938	0.074783	0.0742403
2286	0.0669085	0.0668808	0.0666333	0.0668075	2286	0.0658012	0.067267	0.073236	0.0687681	2286	0.0668075	0.0687681									2286	0.0726016	0.0827388	0.0776702	0.0776702	2286	0.0939065	0.095257	0.0925559	0.0939065	2286	0.0776702	0.0939065							2286	0.041327	0.0455719	0.04742	0.044773	2286	0.0682979	0.079418	0.074346	0.0740206
2284	0.0666085	0.0666573	0.0662713	0.0665124	2284	0.0651405	0.067116	0.072182	0.0681462	2284	0.0665124	0.0681462									2284	0.0721215	0.0824392	0.0772803	0.0772803	2284	0.093786	0.095577	0.091995	0.093786	2284	0.0772803	0.093786							2284	0.0408222	0.0456882	0.047711	0.0447405	2284	0.0677998	0.079146	0.073949	0.0736316
2282	0.0660727	0.0664308	0.0662271	0.0662435	2282	0.0646679	0.067035	0.071589	0.067764	2282	0.0662435	0.067764									2282	0.0716741	0.0818989	0.0767865	0.0767865	2282	0.093626	0.095545	0.0917069	0.093626	2282	0.0767865	0.093626							2282	0.0403723	0.0458608	0.047734	0.0446557	2282	0.0671902	0.078493	0.073571	0.0730847
2280	0.0653219	0.0661471	0.0661079	0.065859	2280	0.0642408	0.066732	0.071341	0.0674379	2280	0.065859	0.0674379									2280	0.0710112	0.0813037	0.0761575	0.0761575	2280	0.0935475	0.095347	0.0917483	0.0935476	2280	0.0761575	0.0935476							2280	0.0401793	0.0459193	0.047468	0.0445222	2280	0.066863	0.077771	0.073086	0.0725733
2278	0.0647375	0.0659072	0.0657843	0.0654763	2278	0.0637834	0.06607	0.07114	0.0669978	2278	0.0654763	0.0669978									2278	0.0703194	0.0810087	0.0756641	0.0756641	2278	0.0936715	0.095275	0.0920677	0.0936714	2278	0.0756641	0.0936714							2278	0.0402968	0.0458613	0.047074	0.0444107	2278	0.0670253	0.077414	0.072372	0.0722704
2276	0.064533	0.0656971	0.0652846	0.0651716	2276	0.0632448	0.065082	0.070762	0.0663629	2276	0.0651716	0.0663629									2276	0.0701351	0.0811549	0.075645	0.075645	2276	0.09389	0.095304	0.0924764	0.0938901	2276	0.075645	0.0938901							2276	0.0405483	0.045683	0.046628	0.0442864	2276	0.0673861	0.077451	0.071423	0.0720867
2274	0.0643766	0.065256	0.0646397	0.0647574	2274	0.0625822	0.063935	0.07025	0.0655891	2274	0.0647574	0.0655891									2274	0.0706604	0.0814622	0.0760613	0.0760613	2274	0.093972	0.095233	0.0927107	0.0939719	2274	0.0760613	0.0939719							2274	0.0407344	0.0453543	0.04611	0.0440662	2274	0.0675179	0.077509	0.070459	0.0718286
2272	0.0638163	0.0644994	0.064004	0.0641066	2272	0.0619141	0.063011	0.069848	0.0649244	2272	0.0641066	0.0649244									2272	0.0713987	0.0815445	0.0764716	0.0764716	2272	0.0938945	0.095116	0.0926726	0.0938944	2272	0.0764716	0.0938944							2272	0.0408755	0.0450097	0.045624	0.0438364	2272	0.0673757	0.07737	0.069873	0.0715396
2270	0.062904	0.063818	0.0636731	0.063465	2270	0.0614877	0.06269	0.06969	0.0646226	2270	0.063465	0.0646226									2270	0.0716169	0.0813261	0.0764715	0.0764715	2270	0.0938785	0.095202	0.0925545	0.0938783	2270	0.0764715	0.0938783							2270	0.0410615	0.0448888	0.045349	0.0437664	2270	0.0671988	0.077186	0.06991	0.0714316
2268	0.0621101	0.06359	0.0637697	0.0631566	2268	0.0613375	0.062818	0.069571	0.0645755	2268	0.0631566	0.0645755									2268	0.071081	0.0810229	0.076052	0.076052	2268	0.0940235	0.095457	0.0925902	0.0940236	2268	0.076052	0.0940236							2268	0.0411274	0.044994	0.045255	0.0437921	2268	0.0670609	0.077092	0.070405	0.0715193
2266	0.0617321	0.0636083	0.064092	0.0631441	2266	0.0611576	0.062713	0.069111	0.0643272	2266	0.0631441	0.0643272									2266	0.0702239	0.0808426	0.0755332	0.0755332	2266	0.0941115	0.095496	0.0927271	0.0941115	2266	0.0755332	0.0941115							2266	0.0407962	0.0450409	0.045106	0.0436477	2266	0.0668368	0.076939	0.070954	0.0715766
2264	0.0616601	0.0633669	0.0643876	0.0631382	2264	0.0606975	0.06194	0.068133	0.0635902	2264	0.0631382	0.0635902									2264	0.0696223	0.0808309	0.0752266	0.0752266	2264	0.0938945	0.0951	0.0926885	0.0938943	2264	0.0752266	0.0938943							2264	0.0401589	0.0448326	0.044832	0.0432745	2264	0.0664966	0.076577	0.071304	0.0714592
2262	0.0616636	0.0627102	0.0645585	0.0629774	2262	0.0601108	0.060829	0.066826	0.0625886	2262	0.0629774	0.0625886									2262	0.069412	0.0808902	0.0751511	0.0751511	2262	0.093392	0.094473	0.0923105	0.0933918	2262	0.0751511	0.0933918							2262	0.0396734	0.0444735	0.044691	0.042946	2262	0.0661239	0.076102	0.071409	0.0712116
2260	0.0616535	0.06183	0.0644936	0.062659	2260	0.0597245	0.060025	0.065614	0.0617878	2260	0.062659	0.0617878									2260	0.0692472	0.0808202	0.0750337	0.0750337	2260	0.0927945	0.093888	0.0917011	0.0927945	2260	0.0750337	0.0927945							2260	0.0395862	0.0441619	0.044951	0.0428997	2260	0.0657164	0.07566	0.071264	0.0708801
2258	0.0616329	0.0608733	0.0639909	0.0621657	2258	0.0596164	0.059816	0.064943	0.0614585	2258	0.0621657	0.0614585									2258	0.0687877	0.0804795	0.0746336	0.0746336	2258	0.092234	0.093367	0.091101	0.092234	2258	0.0746336	0.092234							2258	0.0396582	0.0439925	0.045536	0.0430622	2258	0.0652835	0.075251	0.070932	0.0704888
2256	0.061557	0.0599825	0.0630525	0.0615307	2256	0.0595995	0.060077	0.065079	0.0615852	2256	0.0615307	0.0615852									2256	0.0681422	0.0800352	0.0740887	0.0740887	2256	0.091772	0.092863	0.0906811	0.091772	2256	0.0740887	0.091772							2256	0.0395719	0.0439941	0.046039	0.0432017	2256	0.0650598	0.07487	0.070649	0.0701929
2254	0.0613383	0.0594957	0.0620532	0.0609624	2254	0.0595133	0.060518	0.065857	0.0619628	2254	0.0609624	0.0619628									2254	0.0677455	0.0798822	0.0738139	0.0738139	2254	0.091437	0.092468	0.090406	0.091437	2254	0.0738139	0.091437							2254	0.0393037	0.044108	0.046026	0.0431459	2254	0.0652873	0.074615	0.070572	0.0701581
2252	0.0609594	0.0595928	0.0614193	0.0606572	2252	0.059322	0.060737	0.066665	0.0622413	2252	0.0606572	0.0622413									2252	0.0678486	0.0801552	0.0740019	0.0740019	2252	0.0911255	0.092225	0.090026	0.0911255	2252	0.0740019	0.0911255							2252	0.0389565	0.0440983	0.045384	0.0428129	2252	0.0658166	0.074514	0.070485	0.0702719
2250	0.0605277	0.0598881	0.0612698	0.0605619	2250	0.0590104	0.060388	0.066918	0.0621055	2250	0.0605619	0.0621055									2250	0.06829	0.0804763	0.0743832	0.0743832	2250	0.0906685	0.091999	0.0893378	0.0906684	2250	0.0743832	0.0906684							2250	0.038539	0.0437475	0.044463	0.0422498	2250	0.0662203	0.074444	0.070065	0.0702431
2248	0.0601756	0.0598441	0.061439	0.0604862	2248	0.0585432	0.059569	0.066568	0.0615601	2248	0.0604862	0.0615601									2248	0.068758	0.080365	0.0745615	0.0745615	2248	0.0901105	0.091707	0.0885144	0.0901106	2248	0.0745615	0.0901106							2248	0.0381074	0.0431584	0.043822	0.0416959	2248	0.0662653	0.074306	0.069418	0.0699964
2246	0.0598918	0.0594832	0.0616393	0.0603381	2246	0.0579111	0.058795	0.066018	0.060908	2246	0.0603381	0.060908									2246	0.0690538	0.0797622	0.074408	0.074408	2246	0.0897595	0.091492	0.0880273	0.0897596	2246	0.074408	0.0897596							2246	0.0378603	0.0426411	0.043731	0.0414108	2246	0.0659927	0.074113	0.06895	0.0696852
2244	0.0595396	0.0592432	0.0615543	0.0601124	2244	0.0571298	0.058329	0.065563	0.0603406	2244	0.0601124	0.0603406									2244	0.0690474	0.0790039	0.0740256	0.0740256	2244	0.089765	0.091457	0.0880731	0.089765	2244	0.0740256	0.089765							2244	0.0378673	0.0423022	0.043992	0.0413872	2244	0.0654427	0.073867	0.068748	0.0693526
2242	0.059099	0.0592296	0.0610648	0.0597978	2242	0.0562275	0.057844	0.065186	0.0597525	2242	0.0597978	0.0597525									2242	0.0686324	0.0784202	0.0735263	0.0735263	2242	0.0898255	0.091411	0.0882399	0.0898255	2242	0.0735263	0.0898255							2242	0.0379346	0.0420304	0.04431	0.041425	2242	0.0646184	0.0736	0.06852	0.0689128
2240	0.0587621	0.0591412	0.0604788	0.0594607	2240	0.0553244	0.05702	0.064842	0.0590621	2240	0.0594607	0.0590621									2240	0.0678889	0.0780882	0.0729885	0.0729885	2240	0.0895245	0.091096	0.0879535	0.0895247	2240	0.0729885	0.0895247							2240	0.0379078	0.0418333	0.044635	0.0414587	2240	0.0636949	0.073516	0.068173	0.0684613
2238	0.0586354	0.058926	0.0602164	0.0592593	2238	0.054665	0.056124	0.064616	0.0584683	2238	0.0592593	0.0584683									2238	0.0671363	0.0778543	0.0724953	0.0724953	2238	0.088836	0.090504	0.0871678	0.0888359	2238	0.0724953	0.0888359							2238	0.037904	0.0418165	0.044935	0.0415518	2238	0.0629145	0.0738	0.067986	0.0682335
2236	0.0584986	0.0589565	0.0601512	0.0592021	2236	0.0544783	0.055639	0.064487	0.0582014	2236	0.0592021	0.0582014									2236	0.0666162	0.0774942	0.0720552	0.0720552	2236	0.088098	0.0898	0.0863962	0.0880981	2236	0.0720552	0.0880981							2236	0.038101	0.0418519	0.044912	0.0416216	2236	0.0622804	0.074205	0.068113	0.0681995
2234	0.0581324	0.059409	0.0596652	0.0590689	2234	0.054792	0.055555	0.064224	0.0581903	2234	0.0590689	0.0581903									2234	0.0662292	0.0770093	0.0716192	0.0716192	2234	0.0875825	0.089093	0.086072	0.0875825	2234	0.0716192	0.0875825							2234	0.038516	0.0416973	0.044322	0.0415118	2234	0.0616505	0.07418	0.068341	0.0680572
2232	0.0577876	0.0599046	0.0585688	0.0587537	2232	0.0553738	0.05544	0.063701	0.0581716	2232	0.0587537	0.0581716									2232	0.0657697	0.0768061	0.0712879	0.0712879	2232	0.087285	0.088479	0.0860906	0.0872849	2232	0.0712879	0.0872849							2232	0.039101	0.0415238	0.043451	0.0413586	2232	0.0611424	0.073547	0.068498	0.0677291
2230	0.0579678	0.0599578	0.0575296	0.0584851	2230	0.0558007	0.055053	0.063115	0.0579896	2230	0.0584851	0.0579896									2230	0.0653272	0.0772834	0.0713053	0.0713053	2230	0.087064	0.088136	0.0859923	0.0870641	2230	0.0713053	0.0870641							2230	0.0397706	0.0418365	0.042866	0.041491	2230	0.0611104	0.072776	0.068667	0.0675178
2228	0.0587008	0.0594928	0.0572428	0.0584788	2228	0.0556807	0.054569	0.062707	0.0576522	2228	0.0584788	0.0576522									2228	0.0652395	0.0781445	0.071692	0.071692	2228	0.086799	0.088104	0.0854935	0.0867988	2228	0.071692	0.0867988							2228	0.040195	0.0427258	0.042733	0.0418846	2228	0.061708	0.072413	0.068821	0.0676473
2226	0.0593364	0.0587765	0.0575311	0.058548	2226	0.0549777	0.054287	0.062447	0.0572372	2226	0.058548	0.0572372									2226	0.0656492	0.0785198	0.0720845	0.0720845	2226	0.0864635	0.088103	0.0848236	0.0864634	2226	0.0720845	0.0864634							2226	0.0399351	0.0435953	0.042713	0.0420811	2226	0.0627273	0.072518	0.068674	0.0679731
2224	0.0591651	0.0581133	0.057675	0.0583178	2224	0.0541011	0.054331	0.062156	0.0568627	2224	0.0583178	0.0568627									2224	0.0662816	0.07802	0.0721508	0.0721508	2224	0.0861645	0.087797	0.084532	0.0861645	2224	0.0721508	0.0861645							2224	0.0390406	0.0438304	0.042566	0.0418123	2224	0.0638224	0.072835	0.068157	0.0682715
2222	0.0580369	0.0577089	0.0573675	0.0577044	2222	0.0535283	0.054514	0.061807	0.0566164	2222	0.0577044	0.0566164									2222	0.066721	0.0772659	0.0719935	0.0719935	2222	0.086063	0.087197	0.0849293	0.0860631	2222	0.0719935	0.0860631							2222	0.0382348	0.0434176	0.042476	0.0413761	2222	0.0646327	0.07321	0.067671	0.0685046
2220	0.056381	0.0575586	0.0569511	0.0569636	2220	0.0533486	0.054393	0.061529	0.0564235	2220	0.0569636	0.0564235									2220	0.066838	0.0770295	0.0719337	0.0719337	2220	0.086171	0.08662	0.0857221	0.086171	2220	0.0719337	0.086171							2220	0.0382249	0.0427868	0.042713	0.0412416	2220	0.0648313	0.073618	0.067628	0.0686924
2218	0.0548874	0.0573532	0.0568605	0.056367	2218	0.0532935	0.053711	0.061402	0.0561355	2218	0.056367	0.0561355									2218	0.0668734	0.0772128	0.0720431	0.0720431	2218	0.0863165	0.086327	0.0863055	0.0863163	2218	0.0720431	0.0863163							2218	0.0390288	0.0423631	0.04322	0.0415373	2218	0.0644234	0.073968	0.068032	0.0688078
2216	0.054159	0.0567184	0.0571884	0.0560219	2216	0.0531318	0.052893	0.061335	0.0557866	2216	0.0560219	0.0557866									2216	0.0670634	0.077133	0.0720982	0.0720982	2216	0.086345	0.086341	0.0863495	0.0863452	2216	0.0720982	0.0863452							2216	0.040141	0.0423694	0.043631	0.0420471	2216	0.063891	0.074061	0.068691	0.068881
2214	0.0543173	0.0556668	0.0576794	0.0558878	2214	0.0528448	0.052712	0.061105	0.0555539	2214	0.0558878	0.0555539									2214	0.0672439	0.0765554	0.0718996	0.0718996	2214	0.0862265	0.086511	0.0859421	0.0862265	2214	0.0718996	0.0862265							2214	0.0410318	0.0426739	0.043574	0.0424266	2214	0.0636995	0.073723	0.06944	0.0689542
2212	0.0548481	0.0546706	0.0578574	0.055792	2212	0.0525006	0.053316	0.060532	0.0554495	2212	0.055792	0.0554495									2212	0.0670161	0.0759155	0.0714658	0.0714658	2212	0.0859335	0.086605	0.0852622	0.0859336	2212	0.0714658	0.0859336							2212	0.0412774	0.0427291	0.042998	0.0423348	2212	0.0637482	0.072967	0.069962	0.0688924
2210	0.0551213	0.054219	0.0572867	0.0555423	2210	0.0522105	0.053985	0.05971	0.0553018	2210	0.0555423	0.0553018									2210	0.0663828	0.0756176	0.0710002	0.0710002	2210	0.085444	0.086456	0.0844319	0.085444	2210	0.0710002	0.085444							2210	0.040596	0.0421055	0.042341	0.0416808	2210	0.0636557	0.072152	0.069775	0.0685276
2208	0.0550909	0.0544055	0.0559948	0.0551637	2208	0.0521304	0.054088	0.059011	0.0550765	2208	0.0551637	0.0550765									2208	0.0659238	0.0755768	0.0707503	0.0707503	2208	0.0849265	0.086158	0.0836952	0.0849266	2208	0.0707503	0.0849266							2208	0.0391965	0.0411882	0.042222	0.0408689	2208	0.0634274	0.071837	0.068753	0.0680058
2206	0.0551973	0.0549419	0.0545525	0.0548972	2206	0.0522407	0.053816	0.058684	0.0549136	2206	0.0548972	0.0549136									2206	0.0660422	0.0754253	0.0707337	0.0707337	2206	0.0846835	0.086026	0.0833414	0.0846836	2206	0.0707337	0.0846836							2206	0.0379074	0.0408672	0.042793	0.0405225	2206	0.0633863	0.072187	0.067382	0.0676518
2204	0.0556507	0.0554382	0.0535722	0.054887	2204	0.0522153	0.053665	0.058493	0.0547911	2204	0.054887	0.0547911									2204	0.0662715	0.0748305	0.070551	0.070551	2204	0.084766	0.086244	0.0832885	0.0847662	2204	0.070551	0.0847662							2204	0.0375255	0.0414162	0.043547	0.0408296	2204	0.0635682	0.072663	0.066267	0.0674994
2202	0.0561826	0.0556904	0.053283	0.055052	2202	0.0518266	0.053661	0.057993	0.0544935	2202	0.055052	0.0544935									2202	0.0658517	0.0736956	0.0697736	0.0697736	2202	0.08488	0.08669	0.0830697	0.0848799	2202	0.0697736	0.0848799							2202	0.0380518	0.0421888	0.043967	0.0414025	2202	0.0636945	0.07266	0.065651	0.0673352
2200	0.0564835	0.0557901	0.0536911	0.0553216	2200	0.0514113	0.053527	0.057144	0.0540274	2200	0.0553216	0.0540274									2200	0.0649305	0.0723836	0.068657	0.068657	2200	0.0847995	0.087169	0.0824305	0.0847997	2200	0.068657	0.0847997							2200	0.03881	0.0425552	0.044102	0.0418224	2200	0.063691	0.072316	0.065561	0.0671893
2198	0.0564562	0.0559397	0.0547514	0.0557158	2198	0.0515547	0.053252	0.056417	0.0537412	2198	0.0557158	0.0537412									2198	0.0645671	0.0716367	0.0681019	0.0681019	2198	0.08465	0.087633	0.0816668	0.0846499	2198	0.0681019	0.0846499							2198	0.0391808	0.0425422	0.044226	0.041983	2198	0.0637325	0.072191	0.066012	0.0673118
2196	0.0560209	0.0561352	0.0560931	0.0560831	2196	0.0523124	0.052994	0.056287	0.0538645	2196	0.0560831	0.0538645									2196	0.0653583	0.0719008	0.0686295	0.0686295	2196	0.0846355	0.088047	0.0812238	0.0846354	2196	0.0686295	0.0846354							2196	0.0390191	0.0423512	0.044294	0.0418881	2196	0.0637691	0.072264	0.066773	0.067602
2194	0.0551669	0.0561273	0.0569749	0.0560897	2194	0.0530755	0.052683	0.056832	0.0541968	2194	0.0560897	0.0541968									2194	0.0665906	0.0728023	0.0696964	0.0696964	2194	0.0847595	0.088276	0.0812433	0.0847596	2194	0.0696964	0.0847596							2194	0.0385222	0.041887	0.044147	0.0415187	2194	0.0635039	0.071876	0.067288	0.067556
2192	0.0542874	0.0557493	0.056967	0.0556679	2192	0.0532216	0.05217	0.05776	0.0543839	2192	0.0556679	0.0543839									2192	0.067093	0.0735805	0.0703368	0.0703368	2192	0.0849915	0.088317	0.0816656	0.0849914	2192	0.0703368	0.0849914							2192	0.0379851	0.0411879	0.043956	0.041043	2192	0.0628885	0.070749	0.067184	0.0669405
2190	0.0539785	0.0551528	0.0564967	0.0552093	2190	0.0525891	0.051567	0.05854	0.054232	2190	0.0552093	0.054232									2190	0.0665358	0.0739551	0.0702455	0.0702455	2190	0.085461	0.088497	0.0824251	0.085461	2190	0.0702455	0.085461							2190	0.037651	0.0407662	0.043951	0.0407894	2190	0.0622226	0.069406	0.066624	0.0660842
2188	0.054346	0.0546577	0.0562781	0.0550939	2188	0.0513802	0.051096	0.058546	0.0536741	2188	0.0550939	0.0536741									2188	0.0655346	0.0742877	0.0699112	0.0699112	2188	0.0862525	0.0892	0.0833051	0.0862525	2188	0.0699112	0.0862525							2188	0.0375731	0.0410188	0.043949	0.040847	2188	0.0617261	0.068458	0.065953	0.065379
2186	0.0549245	0.054533	0.0563452	0.0552676	2186	0.0500128	0.050801	0.057537	0.0527836	2186	0.0552676	0.0527836									2186	0.0647896	0.0749459	0.0698678	0.0698678	2186	0.087145	0.090385	0.0839054	0.0871451	2186	0.0698678	0.0871451							2186	0.0376086	0.0416551	0.043659	0.0409742	2186	0.0613977	0.068038	0.065316	0.0649172
2184	0.0553872	0.0549537	0.0560893	0.0554767	2184	0.0490542	0.050731	0.056099	0.0519614	2184	0.0554767	0.0519614									2184	0.064563	0.075792	0.0701775	0.0701775	2184	0.0877245	0.091448	0.0840006	0.0877244	2184	0.0701775	0.0877244							2184	0.0376408	0.0421511	0.043267	0.0410196	2184	0.0612658	0.068112	0.064915	0.0647643
2182	0.0558414	0.0558893	0.0551855	0.0556387	2182	0.048839	0.051129	0.055269	0.0517457	2182	0.0556387	0.0517457									2182	0.0647783	0.076298	0.0705381	0.0705381	2182	0.087647	0.091586	0.0837081	0.087647	2182	0.0705381	0.087647							2182	0.0377208	0.0424177	0.043135	0.0410912	2182	0.0613395	0.068693	0.065178	0.0650702
2180	0.0563146	0.0569211	0.0540315	0.0557557	2180	0.0491167	0.05207	0.055517	0.0522346	2180	0.0557557	0.0522346									2180	0.0651428	0.0759933	0.070568	0.070568	2180	0.0867975	0.090455	0.0831399	0.0867975	2180	0.070568	0.0867975							2180	0.0379293	0.0426327	0.043149	0.041237	2180	0.0613626	0.069446	0.06624	0.0656829
2178	0.0565466	0.057488	0.053244	0.0557595	2178	0.0494943	0.053206	0.056339	0.0530131	2178	0.0557595	0.0530131									2178	0.065237	0.0748871	0.0700621	0.0700621	2178	0.0854405	0.088622	0.0822593	0.0854406	2178	0.0700621	0.0854406							2178	0.0382296	0.0427467	0.043039	0.0413384	2178	0.0611011	0.069752	0.067467	0.0661067
2176	0.0564356	0.0574826	0.0531457	0.055688	2176	0.0500733	0.05414	0.056925	0.0537128	2176	0.055688	0.0537128									2176	0.0648243	0.0735976	0.0692109	0.0692109	2176	0.084258	0.087244	0.0812722	0.0842581	2176	0.0692109	0.0842581							2176	0.0385456	0.0426164	0.043069	0.0414103	2176	0.060798	0.069553	0.067959	0.0661033
2174	0.056139	0.0573656	0.053738	0.0557475	2174	0.051076	0.054786	0.056878	0.0542467	2174	0.0557475	0.0542467									2174	0.0640887	0.0728931	0.0684909	0.0684909	2174	0.083853	0.086973	0.0807333	0.0838531	2174	0.0684909	0.0838531							2174	0.0388483	0.0423567	0.04363	0.0416117	2174	0.060836	0.069545	0.067408	0.0659297
2172	0.055641	0.0575959	0.0547339	0.0559903	2172	0.0520062	0.055059	0.056303	0.0544561	2172	0.0559903	0.0544561									2172	0.0634196	0.072916	0.0681678	0.0681678	2172	0.0840595	0.087192	0.0809272	0.0840596	2172	0.0681678	0.0840596							2172	0.0391392	0.0422111	0.044342	0.0418974	2172	0.061054	0.070164	0.066247	0.0658217
2170	0.0548321	0.0582192	0.0555004	0.0561839	2170	0.0519605	0.054632	0.055569	0.0540538	2170	0.0561839	0.0540538									2170	0.0630686	0.0730545	0.0680615	0.0680615	2170	0.0840945	0.086705	0.0814836	0.0840944	2170	0.0680615	0.0840944							2170	0.0394581	0.0422773	0.044393	0.0420428	2170	0.0609399	0.0709	0.065112	0.0656506
2168	0.0541157	0.0590409	0.0552965	0.056151	2168	0.0508778	0.053344	0.055107	0.0531096	2168	0.056151	0.0531096									2168	0.063107	0.0727671	0.067937	0.067937	2168	0.0835225	0.085212	0.0818328	0.0835224	2168	0.067937	0.0835224							2168	0.0398694	0.0425825	0.043702	0.0420513	2168	0.0603886	0.071046	0.064461	0.0652985
2166	0.0542171	0.0598039	0.0539153	0.0559788	2166	0.0498363	0.051664	0.055138	0.0522128	2166	0.0559788	0.0522128									2166	0.0634525	0.0722492	0.0678508	0.0678508	2166	0.0827235	0.083709	0.0817381	0.0827235	2166	0.0678508	0.0827235							2166	0.0402344	0.0431158	0.043008	0.0421194	2166	0.0597605	0.070676	0.06448	0.0649722
2164	0.0551014	0.0601316	0.0521812	0.0558047	2164	0.0498792	0.050407	0.055428	0.0519047	2164	0.0558047	0.0519047									2164	0.0637906	0.0720108	0.0679007	0.0679007	2164	0.0822415	0.083284	0.0811987	0.0822414	2164	0.0679007	0.0822414							2164	0.0401244	0.0436221	0.042806	0.0421842	2164	0.0592798	0.070471	0.065035	0.0649286
2162	0.0557819	0.0597098	0.0515822	0.0556913	2162	0.0509781	0.050081	0.055613	0.052224	2162	0.0556913	0.052224									2162	0.0637558	0.0720357	0.0678958	0.0678958	2162	0.0820675	0.083885	0.0802502	0.0820676	2162	0.0678958	0.0820676							2162	0.0393469	0.043696	0.042861	0.041968	2162	0.0589804	0.070728	0.065772	0.0651601
2160	0.0557738	0.0587745	0.0529264	0.0558249	2160	0.0523325	0.050614	0.055854	0.0529335	2160	0.0558249	0.0529335									2160	0.0634504	0.0718334	0.0676419	0.0676419	2160	0.0819025	0.084572	0.0792326	0.0819024	2160	0.0676419	0.0819024							2160	0.0385232	0.0433367	0.042939	0.0415996	2160	0.059238	0.071003	0.066472	0.065571
2158	0.05591	0.0579916	0.0551941	0.0563652	2158	0.0531695	0.051395	0.056683	0.0537492	2158	0.0563652	0.0537492									2158	0.0634024	0.0713025	0.0673525	0.0673525	2158	0.081713	0.084669	0.0787574	0.0817131	2158	0.0673525	0.0817131							2158	0.0384683	0.0429752	0.043134	0.0415258	2158	0.0605386	0.070813	0.067153	0.0661682
2156	0.0568245	0.057598	0.0565046	0.0569757	2156	0.0530311	0.051668	0.058036	0.054245	2156	0.0569757	0.054245									2156	0.0637182	0.0709039	0.0673111	0.0673111	2156	0.08158	0.084232	0.0789279	0.08158	2156	0.0673111	0.08158							2156	0.0390233	0.0427119	0.043269	0.0416681	2156	0.0625815	0.070379	0.067718	0.0668928
2154	0.0578167	0.0573092	0.0563659	0.0571639	2154	0.0519317	0.051257	0.059159	0.0541159	2154	0.0571639	0.0541159									2154	0.0638957	0.0709672	0.0674315	0.0674315	2154	0.081441	0.083665	0.0792165	0.0814408	2154	0.0674315	0.0814408							2154	0.0394148	0.0422361	0.042958	0.0415363	2154	0.064476	0.070394	0.067831	0.067567
2152	0.0580321	0.057059	0.0559914	0.0570275	2152	0.0506058	0.05083	0.05954	0.0536586	2152	0.0570275	0.0536586									2152	0.063671	0.0714101	0.0675406	0.0675406	2152	0.081387	0.083457	0.0793169	0.081387	2152	0.0675406	0.081387							2152	0.03949	0.0416239	0.042375	0.041163	2152	0.0656445	0.071228	0.067313	0.0680618
2150	0.0576075	0.0570683	0.0566128	0.0570962	2150	0.0501467	0.051145	0.05936	0.0535506	2150	0.0570962	0.0535506									2150	0.0634395	0.0719944	0.0677169	0.0677169	2150	0.081717	0.083975	0.0794588	0.0817169	2150	0.0677169	0.0817169							2150	0.0396999	0.0414295	0.042146	0.0410918	2150	0.0659738	0.072437	0.066382	0.0682643
2148	0.0571934	0.0572781	0.0581814	0.057551	2148	0.0510136	0.052134	0.059095	0.0540809	2148	0.057551	0.0540809									2148	0.0637071	0.0724942	0.0681006	0.0681006	2148	0.0824305	0.085035	0.079826	0.0824305	2148	0.0681006	0.0824305							2148	0.0401308	0.0418831	0.042493	0.0415023	2148	0.0655527	0.073022	0.065484	0.0680196
2146	0.0570447	0.0573673	0.0597674	0.0580598	2146	0.0525546	0.053076	0.058992	0.0548742	2146	0.0580598	0.0548742									2146	0.0644816	0.072779	0.0686303	0.0686303	2146	0.083056	0.085902	0.0802101	0.083056	2146	0.0686303	0.083056							2146	0.0402523	0.0425338	0.043092	0.0419594	2146	0.0647457	0.072418	0.065003	0.0673889
2144	0.0569718	0.0574	0.0607459	0.0583726	2144	0.0536759	0.053616	0.058966	0.0554193	2144	0.0583726	0.0554193									2144	0.0653393	0.0728977	0.0691185	0.0691185	2144	0.0832115	0.08601	0.0804129	0.0832115	2144	0.0691185	0.0832115							2144	0.0397333	0.0428573	0.0437	0.0420969	2144	0.0641688	0.071138	0.065066	0.0667909
2142	0.0568175	0.0578334	0.0610815	0.0585775	2142	0.053774	0.054048	0.058828	0.05555	2142	0.0585775	0.05555									2142	0.065855	0.0729532	0.0694041	0.0694041	2142	0.0830365	0.08551	0.0805629	0.0830365	2142	0.0694041	0.0830365							2142	0.0389804	0.0428329	0.044343	0.0420521	2142	0.0640964	0.070179	0.065426	0.0665671
2140	0.0566085	0.0586933	0.0607806	0.0586941	2140	0.0530032	0.054563	0.058596	0.0553874	2140	0.0586941	0.0553874									2140	0.0658478	0.0728681	0.069358	0.069358	2140	0.0828925	0.084983	0.0808018	0.0828924	2140	0.069358	0.0828924							2140	0.0386063	0.0427886	0.044855	0.0420833	2140	0.0640907	0.069993	0.06561	0.0665646
2138	0.0564605	0.0593005	0.0598285	0.0585298	2138	0.0520051	0.054876	0.058599	0.05516	2138	0.0585298	0.05516									2138	0.0654303	0.0724852	0.0689577	0.0689577	2138	0.0829165	0.084827	0.0810055	0.0829163	2138	0.0689577	0.0829163							2138	0.0387217	0.0429954	0.044811	0.042176	2138	0.06364	0.070338	0.06539	0.066456
2136	0.0565351	0.0590939	0.0586925	0.0581072	2136	0.051472	0.054785	0.059158	0.0551383	2136	0.0581072	0.0551383									2136	0.0649417	0.0719338	0.0684378	0.0684378	2136	0.083037	0.085044	0.0810301	0.083037	2136	0.0684378	0.083037							2136	0.038994	0.0434873	0.044059	0.0421801	2136	0.0629297	0.070865	0.065077	0.0662906
2134	0.0569137	0.0583136	0.0581985	0.0578086	2134	0.0516355	0.054585	0.060082	0.0554342	2134	0.0578086	0.0554342									2134	0.0646566	0.0716052	0.0681309	0.0681309	2134	0.083147	0.085363	0.0809306	0.0831469	2134	0.0681309	0.0831469							2134	0.0391372	0.0440236	0.042955	0.0420386	2134	0.0625553	0.071383	0.065167	0.0663684
2132	0.0574316	0.0575787	0.058647	0.0578858	2132	0.0520796	0.054638	0.060718	0.0558119	2132	0.0578858	0.0558119									2132	0.0645204	0.0716752	0.0680978	0.0680978	2132	0.0831135	0.085449	0.080778	0.0831135	2132	0.0680978	0.0831135							2132	0.0391357	0.044212	0.042004	0.0417839	2132	0.0626835	0.071656	0.065716	0.0666852
2130	0.0578662	0.0571643	0.0594938	0.0581748	2130	0.0522712	0.054965	0.060637	0.0559577	2130	0.0581748	0.0559577									2130	0.0643456	0.0719005	0.0681231	0.0681231	2130	0.0828595	0.085185	0.0805345	0.0828597	2130	0.0681231	0.0828597							2130	0.0391216	0.0439187	0.041555	0.0415318	2130	0.0629571	0.071431	0.066284	0.0668907
2128	0.0582655	0.0569851	0.0600293	0.0584266	2128	0.0521945	0.055396	0.060092	0.0558942	2128	0.0584266	0.0558942									2128	0.0641935	0.0719483	0.0680709	0.0680709	2128	0.0825205	0.084805	0.0802358	0.0825204	2128	0.0680709	0.0825204							2128	0.0392026	0.0434951	0.041785	0.0414942	2128	0.0630366	0.070757	0.066418	0.0667372
2126	0.0587983	0.0569541	0.060019	0.0585905	2126	0.0522422	0.055778	0.059695	0.0559051	2126	0.0585905	0.0559051									2126	0.0643032	0.0717016	0.0680024	0.0680024	2126	0.0823085	0.084603	0.0800142	0.0823086	2126	0.0680024	0.0823086							2126	0.0393806	0.0433628	0.042587	0.0417768	2126	0.0628387	0.069989	0.065993	0.0662736
2124	0.0593059	0.0570644	0.0596462	0.0586722	2124	0.0526024	0.055942	0.059862	0.0561355	2124	0.0586722	0.0561355									2124	0.0646621	0.0712352	0.0679486	0.0679486	2124	0.082178	0.084491	0.079865	0.082178	2124	0.0679486	0.082178							2124	0.0395668	0.0434473	0.043448	0.042154	2124	0.0624196	0.069472	0.065179	0.0656902
2122	0.059347	0.0572769	0.0591712	0.0585984	2122	0.0530555	0.055813	0.060625	0.0564978	2122	0.0585984	0.0564978									2122	0.0649334	0.0707378	0.0678356	0.0678356	2122	0.0818645	0.084077	0.0796525	0.0818647	2122	0.0678356	0.0818647							2122	0.0397014	0.0433048	0.043803	0.0422697	2122	0.0619623	0.069335	0.064295	0.0651974
2120	0.0588061	0.0575359	0.0588235	0.0583885	2120	0.0533843	0.055622	0.061741	0.0569158	2120	0.0583885	0.0569158									2120	0.0648924	0.0704923	0.0676923	0.0676923	2120	0.081368	0.083276	0.0794596	0.0813679	2120	0.0676923	0.0813679							2120	0.0398145	0.0427977	0.043582	0.0420647	2120	0.0617674	0.069527	0.063719	0.0650045
2118	0.0581504	0.0578402	0.0587756	0.0582554	2118	0.0536815	0.055678	0.062766	0.0573752	2118	0.0582554	0.0573752									2118	0.0646956	0.0706994	0.0676975	0.0676975	2118	0.081104	0.082585	0.0796234	0.0811041	2118	0.0676975	0.0811041							2118	0.0399156	0.042314	0.043203	0.0418109	2118	0.0619607	0.069806	0.063767	0.0651779
2116	0.0578972	0.0582158	0.0589636	0.0583589	2116	0.0541548	0.055874	0.063227	0.0577519	2116	0.0583589	0.0577519									2116	0.0646079	0.0712256	0.0679167	0.0679167	2116	0.081379	0.082523	0.0802346	0.0813789	2116	0.0679167	0.0813789							2116	0.0399073	0.0422501	0.04303	0.0417291	2116	0.0623204	0.069784	0.064516	0.0655401
2114	0.0580397	0.0587029	0.059023	0.0585885	2114	0.0548295	0.055811	0.062989	0.0578765	2114	0.0585885	0.0578765									2114	0.0646704	0.0717097	0.0681901	0.0681901	2114	0.0818995	0.082966	0.0808331	0.0818995	2114	0.0681901	0.0818995							2114	0.0397324	0.0425703	0.043089	0.0417972	2114	0.0626414	0.069302	0.065687	0.0658768
2112	0.0581536	0.0593666	0.0586035	0.0587079	2112	0.0555304	0.055527	0.062384	0.0578138	2112	0.0587079	0.0578138									2112	0.0647568	0.0719643	0.0683605	0.0683605	2112	0.082063	0.083268	0.0808584	0.0820631	2112	0.0683605	0.0820631							2112	0.0395311	0.0429721	0.043296	0.0419331	2112	0.0630856	0.068736	0.066711	0.0661775
2110	0.0579144	0.0601389	0.0577844	0.0586126	2110	0.056003	0.055638	0.06181	0.057817	2110	0.0586126	0.057817									2110	0.0647537	0.0720435	0.0683986	0.0683986	2110	0.0816455	0.083007	0.0802841	0.0816455	2110	0.0683986	0.0816455							2110	0.0394977	0.0432376	0.043599	0.0421114	2110	0.0637809	0.068627	0.067006	0.0664713
2108	0.0573716	0.0606601	0.057096	0.0583759	2108	0.0560126	0.056453	0.061382	0.0579492	2108	0.0583759	0.0579492									2108	0.0645613	0.0719044	0.0682328	0.0682328	2108	0.081017	0.08242	0.0796143	0.0810171	2108	0.0682328	0.0810171							2108	0.0396294	0.0433029	0.043859	0.0422638	2108	0.064288	0.069015	0.06644	0.066581
2106	0.0568273	0.0605304	0.0571293	0.0581623	2106	0.0555339	0.057406	0.061139	0.0580263	2106	0.0581623	0.0580263									2106	0.0641139	0.0713838	0.0677488	0.0677488	2106	0.0807045	0.082071	0.0793376	0.0807044	2106	0.0677488	0.0807044							2106	0.0397883	0.0432171	0.043892	0.0422991	2106	0.0639886	0.069441	0.065586	0.0663385
2104	0.0565746	0.0598236	0.0580731	0.0581571	2104	0.0548879	0.05778	0.061304	0.0579906	2104	0.0581571	0.0579906									2104	0.0635685	0.0706307	0.0670996	0.0670996	2104	0.080914	0.082266	0.0795621	0.080914	2104	0.0670996	0.080914							2104	0.0399405	0.0431473	0.043779	0.0422889	2104	0.0629479	0.069633	0.065255	0.0659453
2102	0.056657	0.0591183	0.0594719	0.0584157	2102	0.0545159	0.057645	0.061961	0.0580406	2102	0.0584157	0.0580406									2102	0.0632936	0.0701586	0.0667261	0.0667261	2102	0.0814505	0.082857	0.0800443	0.0814506	2102	0.0667261	0.0814506							2102	0.0401162	0.0432229	0.043855	0.042398	2102	0.0619065	0.069797	0.065628	0.0657772
2100	0.0568364	0.0588692	0.0604835	0.0587297	2100	0.0546045	0.057616	0.062773	0.0583312	2100	0.0587297	0.0583312									2100	0.0634796	0.0701982	0.0668389	0.0668389	2100	0.081942	0.083487	0.0803966	0.0819419	2100	0.0668389	0.0819419							2100	0.040202	0.0433221	0.044255	0.042593	2100	0.0614178	0.070173	0.066051	0.0658806
2098	0.0569306	0.0589668	0.0605883	0.0588286	2098	0.0550825	0.057988	0.063408	0.0588262	2098	0.0588286	0.0588262									2098	0.063895	0.0703289	0.067112	0.067112	2098	0.0821415	0.083908	0.0803755	0.0821417	2098	0.067112	0.0821417							2098	0.0400183	0.0432316	0.044691	0.042647	2098	0.0614281	0.070652	0.065889	0.0659897
2096	0.0571054	0.0590511	0.0600665	0.058741	2096	0.0558961	0.058559	0.063992	0.0594824	2096	0.058741	0.0594824									2096	0.064165	0.0700935	0.0671293	0.0671293	2096	0.082073	0.084041	0.0801052	0.0820731	2096	0.0671293	0.0820731							2096	0.0395963	0.0430182	0.044787	0.0424672	2096	0.061693	0.070973	0.065326	0.0659973
2094	0.0575687	0.0590074	0.0595873	0.0587211	2094	0.0569898	0.059101	0.064684	0.0602583	2094	0.0587211	0.0602583									2094	0.0641405	0.0696922	0.0669163	0.0669163	2094	0.081875	0.083827	0.0799228	0.0818749	2094	0.0669163	0.0818749							2094	0.0391643	0.0429571	0.044459	0.0421935	2094	0.0621027	0.071022	0.065031	0.0660519
2092	0.0580826	0.0589499	0.0594085	0.0588137	2092	0.0580764	0.059544	0.06511	0.0609101	2092	0.0588137	0.0609101									2092	0.0638756	0.0696716	0.0667736	0.0667736	2092	0.0816085	0.083249	0.079968	0.0816085	2092	0.0667736	0.0816085							2092	0.0388806	0.043089	0.043886	0.0419519	2092	0.0625116	0.070861	0.065282	0.0662182
2090	0.0581782	0.0589273	0.0592754	0.0587936	2090	0.0587715	0.059825	0.064826	0.0611408	2090	0.0587936	0.0611408									2090	0.0634415	0.0701461	0.0667938	0.0667938	2090	0.081345	0.082559	0.080131	0.081345	2090	0.0667938	0.081345							2090	0.0387677	0.0431823	0.043309	0.041753	2090	0.0626953	0.070663	0.065791	0.0663831
2088	0.0578412	0.0588834	0.0590245	0.058583	2088	0.0589572	0.059931	0.064155	0.0610144	2088	0.058583	0.0610144									2088	0.062942	0.0707001	0.066821	0.066821	2088	0.0813225	0.082266	0.0803793	0.0813226	2088	0.066821	0.0813226							2088	0.0388466	0.0431359	0.042927	0.0416365	2088	0.0626143	0.07067	0.066203	0.0664958
2086	0.057554	0.05878	0.0588859	0.0584066	2086	0.0587541	0.060022	0.063912	0.060896	2086	0.0584066	0.060896									2086	0.0625675	0.0709411	0.0667543	0.0667543	2086	0.081724	0.082631	0.080817	0.081724	2086	0.0667543	0.081724							2086	0.0391103	0.0430586	0.042826	0.041665	2086	0.0624362	0.070949	0.066343	0.0665761
2084	0.057628	0.0586235	0.0590894	0.058447	2084	0.0582008	0.060205	0.064354	0.0609199	2084	0.058447	0.0609199									2084	0.0624888	0.0708493	0.0666691	0.0666691	2084	0.082288	0.083262	0.0813138	0.0822879	2084	0.0666691	0.0822879							2084	0.0394002	0.0429199	0.042936	0.041752	2084	0.0622689	0.071163	0.066069	0.0665003
2082	0.0578912	0.0584681	0.0594685	0.0586093	2082	0.0573076	0.060284	0.064953	0.0608482	2082	0.0586093	0.0608482									2082	0.0627588	0.0706302	0.0666945	0.0666945	2082	0.0824205	0.083453	0.0813877	0.0824204	2082	0.0666945	0.0824204							2082	0.0395084	0.0425377	0.043162	0.041736	2082	0.0621345	0.070865	0.065331	0.0661102
2080	0.0581401	0.0584279	0.0596509	0.0587396	2080	0.0564149	0.060062	0.065248	0.060575	2080	0.0587396	0.060575									2080	0.0633002	0.0704256	0.0668629	0.0668629	2080	0.0818175	0.082933	0.0807019	0.0818175	2080	0.0668629	0.0818175							2080	0.0393716	0.0420321	0.043508	0.0416372	2080	0.0621329	0.070066	0.064409	0.065536
2078	0.058498	0.0585736	0.0594292	0.0588336	2078	0.0560399	0.059768	0.065312	0.0603733	2078	0.0588336	0.0603733									2078	0.0638316	0.0701768	0.0670042	0.0670042	2078	0.080765	0.082055	0.0794748	0.0807649	2078	0.0670042	0.0807649							2078	0.0390204	0.0418594	0.043858	0.0415793	2078	0.0622734	0.069263	0.063785	0.0651071
2076	0.059039	0.0587707	0.0588317	0.0588805	2076	0.0562533	0.059797	0.065275	0.0604418	2076	0.0588805	0.0604418									2076	0.0638727	0.0697359	0.0668043	0.0668043	2076	0.0797675	0.081325	0.0782105	0.0797677	2076	0.0668043	0.0797677							2076	0.0384686	0.0421761	0.043769	0.0414712	2076	0.0622222	0.068885	0.063714	0.0649404
2074	0.0594373	0.0588174	0.0580668	0.0587738	2074	0.0565957	0.060105	0.065012	0.0605709	2074	0.0587738	0.0605709									2074	0.0631729	0.0691623	0.0661676	0.0661676	2074	0.079118	0.081001	0.0772349	0.079118	2074	0.0661676	0.079118							2074	0.037866	0.042548	0.04286	0.0410913	2074	0.0616701	0.068962	0.064106	0.0649127
2072	0.059298	0.0587906	0.057478	0.0585222	2072	0.0567163	0.060193	0.064533	0.0604808	2072	0.0585222	0.0604808									2072	0.0621849	0.0688732	0.0655291	0.0655291	2072	0.0788945	0.081098	0.0766908	0.0788944	2072	0.0655291	0.0788944							2072	0.0375477	0.0425674	0.041459	0.0405247	2072	0.0609254	0.069302	0.064737	0.0649881
2070	0.058541	0.0589529	0.0573238	0.0582726	2070	0.0566866	0.05975	0.064144	0.0601935	2070	0.0582726	0.0601935									2070	0.0617041	0.069239	0.0654715	0.0654715	2070	0.079039	0.081421	0.0766571	0.079039	2070	0.0654715	0.079039							2070	0.037628	0.0423968	0.04047	0.0401649	2070	0.0606737	0.069621	0.065315	0.0652032
2068	0.0572754	0.0592525	0.0574575	0.0579951	2068	0.0565667	0.059024	0.063965	0.0598519	2068	0.0579951	0.0598519									2068	0.0618974	0.0699829	0.0659402	0.0659402	2068	0.079247	0.081518	0.0769761	0.079247	2068	0.0659402	0.079247							2068	0.0377452	0.042409	0.040497	0.0402171	2068	0.0611191	0.069557	0.065474	0.0653834
2066	0.0556921	0.0592347	0.0574821	0.0574696	2066	0.0561836	0.05854	0.063735	0.0594862	2066	0.0574696	0.0594862									2066	0.0621165	0.0703346	0.0662255	0.0662255	2066	0.079124	0.081024	0.0772241	0.079124	2066	0.0662255	0.079124							2066	0.0375968	0.0426186	0.041341	0.0405188	2066	0.0618282	0.069002	0.065104	0.0653114
2064	0.0543584	0.0586312	0.0572971	0.0567622	2064	0.0555826	0.058603	0.063373	0.0591862	2064	0.0567622	0.0591862									2064	0.061878	0.069904	0.065891	0.065891	2064	0.0786405	0.08012	0.0771612	0.0786406	2064	0.065891	0.0786406							2064	0.0375131	0.0428105	0.042377	0.0409002	2064	0.0623839	0.068442	0.064631	0.0651523
2062	0.0540969	0.0577347	0.0572107	0.0563474	2062	0.0552239	0.059044	0.063199	0.0591556	2062	0.0563474	0.0591556									2062	0.0615412	0.069055	0.0652981	0.0652981	2062	0.078166	0.079334	0.0769977	0.0781659	2062	0.0652981	0.0781659							2062	0.0379808	0.042957	0.043124	0.0413539	2062	0.0626981	0.068499	0.064597	0.0652647
2060	0.0551108	0.0570046	0.057415	0.0565101	2060	0.0554011	0.05936	0.063311	0.0593574	2060	0.0565101	0.0593574									2060	0.0616276	0.0682501	0.0649388	0.0649388	2060	0.077886	0.078812	0.07696	0.077886	2060	0.0649388	0.077886							2060	0.0387826	0.0431683	0.043425	0.041792	2060	0.0626982	0.069089	0.065015	0.0656007
2058	0.0565544	0.056596	0.057733	0.0569611	2058	0.0558362	0.05919	0.063218	0.0594147	2058	0.0569611	0.0594147									2058	0.0619525	0.0675196	0.0647361	0.0647361	2058	0.0775585	0.078222	0.0768947	0.0775584	2058	0.0647361	0.0775584							2058	0.0392476	0.0434256	0.043416	0.0420297	2058	0.0623418	0.069543	0.065504	0.0657963
2056	0.057347	0.0564231	0.0579733	0.0572478	2056	0.0560961	0.058721	0.062467	0.0590947	2056	0.0572478	0.0590947									2056	0.0619423	0.0668233	0.0643828	0.0643828	2056	0.077022	0.077448	0.0765958	0.0770219	2056	0.0643828	0.0770219							2056	0.0392427	0.0436383	0.043409	0.0420967	2056	0.0620136	0.069502	0.065866	0.0657939
2054	0.0571892	0.0563665	0.0581121	0.0572226	2054	0.056059	0.058425	0.061239	0.0585743	2054	0.0572226	0.0585743									2054	0.0615035	0.0663995	0.0639515	0.0639515	2054	0.0765405	0.076879	0.0762022	0.0765406	2054	0.0639515	0.0765406							2054	0.0392751	0.0437831	0.043559	0.0422057	2054	0.0622615	0.069178	0.066136	0.0658585
2052	0.0565295	0.0562601	0.0579893	0.0569263	2052	0.05581	0.058347	0.060081	0.0580793	2052	0.0569263	0.0580793									2052	0.0611068	0.0663509	0.0637289	0.0637289	2052	0.076388	0.076837	0.0759392	0.0763881	2052	0.0637289	0.0763881							2052	0.0395686	0.0438028	0.043593	0.0423215	2052	0.0629317	0.068707	0.066214	0.0659509
2050	0.0558656	0.0559863	0.0572546	0.0563688	2050	0.0554762	0.057972	0.059354	0.0576007	2050	0.0563688	0.0576007									2050	0.0611486	0.0662628	0.0637057	0.0637057	2050	0.0764205	0.077131	0.0757102	0.0764206	2050	0.0637057	0.0764206							2050	0.0396417	0.0435623	0.043159	0.042121	2050	0.0630671	0.067927	0.065924	0.0656394
2048	0.055456	0.0557406	0.0559025	0.0556997	2048	0.0554064	0.057011	0.059137	0.0571848	2048	0.0556997	0.0571848									2048	0.061578	0.0657164	0.0636472	0.0636472	2048	0.0763635	0.077419	0.0753084	0.0763636	2048	0.0636472	0.0763636							2048	0.0389881	0.0430861	0.042449	0.0415077	2048	0.0619918	0.067018	0.065375	0.0647949
2046	0.0554352	0.0558486	0.0545061	0.0552633	2046	0.0560523	0.055957	0.0594	0.0571364	2046	0.0552633	0.0571364									2046	0.062018	0.0649661	0.063492	0.063492	2046	0.076238	0.077628	0.0748482	0.0762381	2046	0.063492	0.0762381							2046	0.0377163	0.0426	0.04212	0.0408121	2046	0.0601638	0.066707	0.064822	0.0638976
2044	0.0557222	0.0561585	0.0535897	0.0551568	2044	0.0572702	0.055408	0.060047	0.0575751	2044	0.0551568	0.0575751									2044	0.0619853	0.0645822	0.0632837	0.0632837	2044	0.076159	0.077733	0.0745847	0.0761589	2044	0.0632837	0.0761589							2044	0.0362906	0.0421709	0.042495	0.0403188	2044	0.0586108	0.067344	0.064237	0.0633973
2042	0.0559493	0.0561132	0.0531538	0.0550721	2042	0.0581675	0.055157	0.060988	0.0581042	2042	0.0550721	0.0581042									2042	0.0611646	0.064679	0.0629218	0.0629218	2042	0.0760015	0.077534	0.0744692	0.0760016	2042	0.0629218	0.0760016							2042	0.0351695	0.0416358	0.043243	0.0400161	2042	0.0578871	0.068328	0.06356	0.0632584
2040	0.0558227	0.0555898	0.053086	0.0548328	2040	0.058029	0.054571	0.062204	0.058268	2040	0.0548328	0.058268									2040	0.0597803	0.065059	0.0624197	0.0624197	2040	0.075693	0.077098	0.0742877	0.0756929	2040	0.0624197	0.0756929							2040	0.0349632	0.0410782	0.043908	0.0399831	2040	0.0578939	0.068903	0.063155	0.0633173
2038	0.055425	0.0551142	0.0534637	0.0546676	2038	0.057029	0.053536	0.063391	0.0579853	2038	0.0546676	0.0579853									2038	0.0585244	0.0657071	0.0621157	0.0621157	2038	0.0754695	0.076941	0.073998	0.0754695	2038	0.0621157	0.0754695							2038	0.0361941	0.0409371	0.04426	0.0404637	2038	0.0582083	0.068977	0.063322	0.0635024
2036	0.054975	0.0550155	0.0541034	0.054698	2036	0.0558007	0.052511	0.063769	0.0573602	2036	0.054698	0.0573602									2036	0.0578133	0.0665245	0.0621689	0.0621689	2036	0.0754465	0.077298	0.0735954	0.0754466	2036	0.0621689	0.0754466							2036	0.0384181	0.0413901	0.044181	0.0413297	2036	0.0583175	0.068842	0.063565	0.0635748
2034	0.05458	0.0549372	0.054419	0.0546454	2034	0.0547807	0.051882	0.062878	0.0565136	2034	0.0546454	0.0565136									2034	0.0574247	0.066947	0.0621859	0.0621859	2034	0.075318	0.077651	0.0729851	0.075318	2034	0.0621859	0.075318							2034	0.0402109	0.0420019	0.043797	0.0420033	2034	0.0580408	0.068688	0.063209	0.0633126
2032	0.0544247	0.0544831	0.0541956	0.0543678	2032	0.0542756	0.051827	0.061451	0.0558512	2032	0.0543678	0.0558512									2032	0.0571712	0.0665158	0.0618435	0.0618435	2032	0.074916	0.077477	0.0723553	0.0749161	2032	0.0618435	0.0749161							2032	0.0405203	0.042258	0.043691	0.0421564	2032	0.0577818	0.068712	0.062555	0.0630163
2030	0.0547345	0.05383	0.0539455	0.05417	2030	0.0545383	0.052543	0.060661	0.0559141	2030	0.05417	0.0559141									2030	0.0574043	0.0655771	0.0614907	0.0614907	2030	0.074661	0.077099	0.0722229	0.074661	2030	0.0614907	0.074661							2030	0.03963	0.0420719	0.044337	0.042013	2030	0.0578877	0.069063	0.062417	0.0631226
2028	0.0552313	0.053361	0.0540736	0.054222	2028	0.0553566	0.054025	0.060605	0.0566622	2028	0.054222	0.0566622									2028	0.0583088	0.0647767	0.0615428	0.0615428	2028	0.0749295	0.077225	0.0726337	0.0749294	2028	0.0615428	0.0749294							2028	0.0385376	0.0416335	0.045327	0.0418327	2028	0.0579714	0.069383	0.062674	0.0633428
2026	0.0552091	0.0532141	0.0543101	0.0542444	2026	0.0561001	0.055791	0.06046	0.0574504	2026	0.0542444	0.0574504									2026	0.0592157	0.0641739	0.0616948	0.0616948	2026	0.075413	0.077964	0.0728618	0.0754129	2026	0.0616948	0.0754129							2026	0.0379716	0.0411915	0.045805	0.041656	2026	0.0576251	0.069039	0.062438	0.063034
2024	0.0545047	0.0534539	0.0543172	0.0540919	2024	0.0564543	0.057172	0.05987	0.0578321	2024	0.0540919	0.0578321									2024	0.0592731	0.06342	0.0613465	0.0613465	2024	0.075579	0.07879	0.0723675	0.0755788	2024	0.0613465	0.0755788							2024	0.0381959	0.0411131	0.045524	0.041611	2024	0.0574958	0.068008	0.061574	0.0623593
2022	0.0538687	0.0540711	0.0541985	0.0540461	2022	0.0566773	0.057809	0.059236	0.0579074	2022	0.0540461	0.0579074									2022	0.0584987	0.0624553	0.060477	0.060477	2022	0.0753895	0.079217	0.0715618	0.0753894	2022	0.060477	0.0753894							2022	0.039022	0.0415861	0.044875	0.0418277	2022	0.0586477	0.066983	0.061012	0.0622142
2020	0.0540994	0.0546494	0.0540958	0.0542815	2020	0.0569932	0.05776	0.05879	0.0578477	2020	0.0542815	0.0578477									2020	0.0576875	0.0615314	0.0596095	0.0596095	2020	0.0751615	0.079171	0.0711516	0.0751614	2020	0.0596095	0.0751614							2020	0.0397391	0.0422086	0.044092	0.0420132	2020	0.0609285	0.066434	0.061519	0.0629605
2018	0.0551595	0.0546573	0.0539301	0.0545823	2018	0.0572471	0.05733	0.058427	0.057668	2018	0.0545823	0.057668									2018	0.057494	0.0608582	0.0591761	0.0591761	2018	0.0750225	0.078902	0.0711433	0.0750226	2018	0.0591761	0.0750226							2018	0.0396685	0.0424131	0.043144	0.0417419	2018	0.0629184	0.066199	0.062987	0.0640348
2016	0.056358	0.054201	0.0538861	0.054815	2016	0.057296	0.056916	0.058449	0.0575537	2016	0.054815	0.0575537									2016	0.0579706	0.0606188	0.0592947	0.0592947	2016	0.0748805	0.078704	0.0710566	0.0748804	2016	0.0592947	0.0748804							2016	0.0390118	0.0423767	0.042249	0.0412125	2016	0.0636278	0.066071	0.064809	0.0648359
2014	0.0569597	0.0539075	0.0543877	0.055085	2014	0.0571934	0.056644	0.059402	0.0577465	2014	0.055085	0.0577465									2014	0.0587129	0.0609589	0.0598359	0.0598359	2014	0.0746585	0.078543	0.0707738	0.0746584	2014	0.0598359	0.0746584							2014	0.0385527	0.0427744	0.041732	0.0410197	2014	0.0633811	0.066087	0.066196	0.0652214
2012	0.056443	0.0539484	0.0553337	0.0552417	2012	0.0569599	0.056262	0.061048	0.05809	2012	0.0552417	0.05809									2012	0.0590924	0.0616427	0.0603676	0.0603676	2012	0.0743305	0.077996	0.0706653	0.0743306	2012	0.0603676	0.0743306							2012	0.0384603	0.0435856	0.041472	0.0411726	2012	0.0628978	0.066081	0.066342	0.0651069
2010	0.0548048	0.0540466	0.0559404	0.0549306	2010	0.0565969	0.055617	0.062425	0.058213	2010	0.0549306	0.058213									2010	0.0586672	0.0621314	0.0603993	0.0603993	2010	0.0739125	0.076768	0.0710572	0.0739126	2010	0.0603993	0.0739126							2010	0.0381091	0.0439194	0.041213	0.0410805	2010	0.0623849	0.065792	0.065166	0.0644476
2008	0.0527649	0.0542538	0.0556893	0.054236	2008	0.056415	0.055113	0.062975	0.0581677	2008	0.054236	0.0581677									2008	0.0576619	0.0623624	0.0600122	0.0600122	2008	0.0736025	0.075325	0.0718796	0.0736024	2008	0.0600122	0.0736024							2008	0.0371555	0.0431974	0.041252	0.040535	2008	0.0618404	0.065545	0.063792	0.0637258
2006	0.0513743	0.054867	0.055023	0.0537548	2006	0.0567525	0.055376	0.062991	0.0583732	2006	0.0537548	0.0583732									2006	0.0568489	0.0628352	0.059842	0.0598421	2006	0.0735295	0.074395	0.0726641	0.0735295	2006	0.0598421	0.0735295							2006	0.0361168	0.0419169	0.042034	0.0400226	2006	0.0613443	0.065947	0.063485	0.0635921
2004	0.0510959	0.0556459	0.0546379	0.0537932	2004	0.0572941	0.056344	0.062807	0.058815	2004	0.0537932	0.058815									2004	0.0566972	0.0637188	0.060208	0.060208	2004	0.0734195	0.074015	0.0728236	0.0734194	2004	0.060208	0.0734194							2004	0.0356076	0.0409379	0.043186	0.0399105	2004	0.0607953	0.066832	0.064216	0.0639478
2002	0.0515983	0.0559172	0.0547263	0.0540806	2002	0.0574021	0.057434	0.062592	0.0591427	2002	0.0540806	0.0591427									2002	0.0569538	0.0645142	0.060734	0.060734	2002	0.073002	0.073763	0.0722408	0.0730019	2002	0.060734	0.0730019							2002	0.0356965	0.0406022	0.04381	0.0400362	2002	0.0599428	0.067338	0.065097	0.0641259
2000	0.0525092	0.0556128	0.0551903	0.0544374	2000	0.0570395	0.058406	0.062648	0.0593645	2000	0.0544374	0.0593645									2000	0.0572277	0.0648368	0.0610322	0.0610322	2000	0.072604	0.073647	0.0715612	0.0726041	2000	0.0610322	0.0726041							2000	0.0361815	0.0408113	0.04367	0.0402209	2000	0.058894	0.067174	0.065792	0.0639533
1998	0.0536615	0.0552964	0.0559917	0.0549832	1998	0.0568201	0.059448	0.06308	0.0597827	1998	0.0549832	0.0597827									1998	0.0574447	0.064938	0.0611913	0.0611913	1998	0.072812	0.074084	0.0715399	0.072812	1998	0.0611913	0.072812							1998	0.0368661	0.0413074	0.04336	0.0405112	1998	0.0581515	0.066969	0.066522	0.0638808
1996	0.0548178	0.0551859	0.0569364	0.0556467	1996	0.0571617	0.060503	0.063177	0.0602806	1996	0.0556467	0.0602806									1996	0.0576531	0.0650553	0.0613542	0.0613542	1996	0.0735145	0.074971	0.0720575	0.0735143	1996	0.0613542	0.0735143							1996	0.0374503	0.0416195	0.043424	0.0408313	1996	0.0580991	0.067286	0.067051	0.0641454
1994	0.0556923	0.054911	0.0574779	0.0560271	1994	0.0579043	0.061048	0.062068	0.0603401	1994	0.0560271	0.0603401									1994	0.0578162	0.0648308	0.0613235	0.0613235	1994	0.073857	0.07552	0.0721937	0.0738569	1994	0.0613235	0.0738569							1994	0.0375989	0.0412221	0.043899	0.0409067	1994	0.0587493	0.067962	0.066677	0.0644628
1992	0.0562632	0.0543893	0.0571196	0.055924	1992	0.0587628	0.060795	0.060172	0.0599099	1992	0.055924	0.0599099									1992	0.057947	0.0638138	0.0608804	0.0608804	1992	0.073315	0.07519	0.07144	0.073315	1992	0.0608804	0.073315							1992	0.0373388	0.0401388	0.044556	0.0406779	1992	0.0598627	0.068605	0.065366	0.0646112
1990	0.0566464	0.0542564	0.0558768	0.0555932	1990	0.0595639	0.060159	0.059049	0.0595906	1990	0.0555932	0.0595906									1990	0.0580528	0.0622324	0.0601426	0.0601426	1990	0.0723765	0.074302	0.0704511	0.0723765	1990	0.0601426	0.0723765							1990	0.03706	0.0391223	0.045034	0.0404054	1990	0.0609283	0.069171	0.064068	0.0647224
1988	0.0566581	0.0549398	0.0541536	0.0552505	1988	0.0600003	0.059672	0.05942	0.0596974	1988	0.0552505	0.0596974									1988	0.057762	0.0607209	0.0592415	0.0592415	1988	0.071845	0.073506	0.0701841	0.071845	1988	0.0592415	0.071845							1988	0.0370011	0.0389154	0.044832	0.0402495	1988	0.0612913	0.06966	0.063527	0.0648261
1986	0.0561314	0.0560416	0.0524546	0.0548759	1986	0.0597503	0.059368	0.060465	0.0598611	1986	0.0548759	0.0598611									1986	0.0565991	0.0595178	0.0580584	0.0580585	1986	0.071928	0.073078	0.0707779	0.071928	1986	0.0580585	0.071928							1986	0.0370801	0.0395887	0.043834	0.0401676	1986	0.0607985	0.069717	0.063514	0.0646765
1984	0.0555003	0.0570117	0.0513787	0.0546302	1984	0.0589365	0.058982	0.061262	0.0597268	1984	0.0546302	0.0597268									1984	0.0548751	0.0585881	0.0567316	0.0567316	1984	0.072385	0.073082	0.0716882	0.0723851	1984	0.0567316	0.0723851							1984	0.0372463	0.0406971	0.042801	0.0402481	1984	0.0601158	0.069068	0.06354	0.0642413
1982	0.0553192	0.0576743	0.0514669	0.0548201	1982	0.0580388	0.058428	0.061881	0.0594493	1982	0.0548201	0.0594493									1982	0.0537386	0.058181	0.0559598	0.0559598	1982	0.072941	0.073581	0.0723015	0.0729412	1982	0.0559598	0.0729412							1982	0.03754	0.041628	0.04269	0.0406193	1982	0.0599971	0.06801	0.063467	0.0638247
1980	0.0553211	0.0579858	0.0526036	0.0553035	1980	0.0572529	0.057855	0.062627	0.059245	1980	0.0553035	0.059245									1980	0.0539475	0.058634	0.0562908	0.0562908	1980	0.0731725	0.074264	0.0720813	0.0731726	1980	0.0562908	0.0731726							1980	0.0377854	0.0418172	0.043436	0.0410129	1980	0.0603909	0.067127	0.063221	0.0635796
1978	0.054704	0.05789	0.0539242	0.0555061	1978	0.0564369	0.057531	0.063238	0.0590686	1978	0.0555061	0.0590686									1978	0.0549367	0.0598337	0.0573852	0.0573852	1978	0.072597	0.074457	0.0707368	0.0725969	1978	0.0573852	0.0725969							1978	0.0377352	0.0411217	0.043995	0.0409506	1978	0.0607097	0.066711	0.062651	0.0633572
1976	0.053665	0.05768	0.0547941	0.0553797	1976	0.0558138	0.057829	0.063449	0.0590306	1976	0.0553797	0.0590306									1976	0.0556773	0.0611695	0.0584234	0.0584234	1976	0.071296	0.073871	0.068721	0.071296	1976	0.0584234	0.071296							1976	0.0375505	0.0399884	0.043836	0.0404583	1976	0.0607895	0.066682	0.061872	0.0631145
1974	0.0534547	0.0578338	0.0554301	0.0555729	1974	0.0558765	0.058774	0.063514	0.0593882	1974	0.0555729	0.0593882									1974	0.0560389	0.0619451	0.058992	0.058992	1974	0.069964	0.072875	0.0670527	0.0699639	1974	0.058992	0.0699639							1974	0.0375398	0.0388564	0.043591	0.0399957	1974	0.0608037	0.066899	0.061124	0.0629422
1972	0.0544266	0.0581316	0.0562582	0.0562721	1972	0.0564639	0.059763	0.063557	0.059928	1972	0.0562721	0.059928									1972	0.0564583	0.0617413	0.0590998	0.0590998	1972	0.0690605	0.071887	0.0662335	0.0690603	1972	0.0590998	0.0690603							1972	0.0375666	0.037665	0.043798	0.0396765	1972	0.0605041	0.067273	0.060272	0.062683
1970	0.0555677	0.057903	0.0572187	0.0568965	1970	0.0568284	0.060213	0.063281	0.0601075	1970	0.0568965	0.0601075									1970	0.0568875	0.0606649	0.0587762	0.0587762	1970	0.06857	0.071135	0.0660051	0.06857	1970	0.0587762	0.06857							1970	0.0373539	0.0364756	0.044088	0.0393058	1970	0.0595469	0.067733	0.05917	0.06215
1968	0.0560428	0.0571606	0.057916	0.0570398	1968	0.0567849	0.060297	0.062743	0.0599416	1968	0.0570398	0.0599416									1968	0.0569374	0.0595809	0.0582591	0.0582592	1968	0.0686575	0.071119	0.0661965	0.0686577	1968	0.0582592	0.0686577							1968	0.0371136	0.0360249	0.043879	0.0390058	1968	0.0583831	0.068154	0.058393	0.0616434
1966	0.0561145	0.0565814	0.0580372	0.056911	1966	0.0569444	0.060644	0.062603	0.0600638	1966	0.056911	0.0600638									1966	0.0566627	0.0594962	0.0580795	0.0580795	1966	0.0695735	0.072192	0.0669546	0.0695734	1966	0.0580795	0.0695734							1966	0.037254	0.0368637	0.043052	0.0390566	1966	0.0578527	0.068179	0.058723	0.0615849
1964	0.0562302	0.0563178	0.05739	0.056646	1964	0.0576356	0.06127	0.063055	0.0606535	1964	0.056646	0.0606535									1964	0.0564778	0.0604422	0.05846	0.05846	1964	0.0708375	0.073689	0.0679858	0.0708374	1964	0.05846	0.0708374							1964	0.0375925	0.0382857	0.041835	0.0392377	1964	0.0580212	0.067471	0.059989	0.0618271
1962	0.056209	0.0557479	0.0561723	0.0560431	1962	0.0585576	0.061764	0.063584	0.0613019	1962	0.0560431	0.0613019									1962	0.0564861	0.0615306	0.0590084	0.0590084	1962	0.071525	0.074524	0.0685259	0.071525	1962	0.0590084	0.071525							1962	0.0376234	0.0391872	0.040632	0.0391475	1962	0.0583225	0.066261	0.061278	0.0619538
1960	0.0559575	0.0548619	0.0551349	0.0553181	1960	0.0594601	0.06221	0.063849	0.0618397	1960	0.0553181	0.0618397									1960	0.0565404	0.0620701	0.0593053	0.0593053	1960	0.071441	0.074505	0.0683773	0.0714411	1960	0.0593053	0.0714411							1960	0.0373037	0.0395122	0.040098	0.0389713	1960	0.0585493	0.065381	0.062106	0.0620121
1958	0.0557469	0.054583	0.0549952	0.0551084	1958	0.0604164	0.063	0.06414	0.0625188	1958	0.0551084	0.0625188									1958	0.0566052	0.062088	0.0593466	0.0593466	1958	0.0712975	0.074403	0.0681923	0.0712976	1958	0.0593466	0.0712976							1958	0.0369593	0.0399686	0.04066	0.039196	1958	0.0588923	0.065411	0.06264	0.0623144
1956	0.0556481	0.0554426	0.0556986	0.0555964	1956	0.0613594	0.06402	0.064751	0.0633768	1956	0.0555964	0.0633768									1956	0.0566719	0.0617113	0.0591916	0.0591916	1956	0.071544	0.074609	0.0684789	0.071544	1956	0.0591916	0.071544							1956	0.0366822	0.040731	0.041922	0.0397784	1956	0.0592653	0.066018	0.063039	0.0627741
1954	0.0554263	0.0568481	0.0565862	0.0562869	1954	0.0619496	0.064597	0.065471	0.0640059	1954	0.0562869	0.0640059									1954	0.0565955	0.0609315	0.0587635	0.0587635	1954	0.0717985	0.074681	0.0689162	0.0717986	1954	0.0587635	0.0717986							1954	0.0363223	0.0412775	0.043002	0.0402006	1954	0.0593768	0.066563	0.063267	0.0630689
1952	0.0551232	0.0578395	0.0573069	0.0567565	1952	0.0620987	0.064443	0.066115	0.0642189	1952	0.0567565	0.0642189									1952	0.0562955	0.0600997	0.0581976	0.0581976	1952	0.0716425	0.074336	0.0689488	0.0716424	1952	0.0581976	0.0716424							1952	0.0359581	0.0413288	0.043389	0.0402253	1952	0.0592829	0.066901	0.063366	0.0631833
1950	0.0551283	0.0580442	0.0579454	0.0570393	1950	0.0620808	0.06395	0.066747	0.0642593	1950	0.0570393	0.0642593									1950	0.0559539	0.0598271	0.0578905	0.0578905	1950	0.0712015	0.073891	0.0685122	0.0712016	1950	0.0578905	0.0712016							1950	0.0357581	0.0411229	0.043153	0.0400113	1950	0.0592592	0.067091	0.063326	0.0632254
1948	0.0554014	0.0576368	0.0584168	0.0571517	1948	0.0621153	0.063532	0.067257	0.0643014	1948	0.0571517	0.0643014									1948	0.0557564	0.0601733	0.0579648	0.0579648	1948	0.0707495	0.073588	0.0679105	0.0707493	1948	0.0579648	0.0707493							1948	0.0355954	0.0408404	0.042566	0.0396673	1948	0.0592858	0.066791	0.062889	0.0629886
1946	0.055476	0.0570495	0.0583927	0.0569727	1946	0.0621684	0.063228	0.067247	0.0642145	1946	0.0569727	0.0642145									1946	0.0556456	0.0604719	0.0580588	0.0580588	1946	0.070322	0.073183	0.0674607	0.0703219	1946	0.0580588	0.0703219							1946	0.0353845	0.0404477	0.041951	0.0392611	1946	0.0591328	0.065666	0.061964	0.0622543
1944	0.0552876	0.0568908	0.0578475	0.0566753	1944	0.0622231	0.062908	0.066656	0.063929	1944	0.0566753	0.063929									1944	0.0554686	0.0603159	0.0578922	0.0578922	1944	0.0700375	0.072623	0.067452	0.0700375	1944	0.0578922	0.0700375							1944	0.0355591	0.0401282	0.041746	0.0391444	1944	0.0588514	0.064297	0.061151	0.0614331
1942	0.0554018	0.0574189	0.0573422	0.056721	1942	0.0623714	0.062662	0.066112	0.0637151	1942	0.056721	0.0637151									1942	0.0552196	0.060114	0.0576668	0.0576668	1942	0.0702125	0.072407	0.0680182	0.0702126	1942	0.0576668	0.0702126							1942	0.0365599	0.0402159	0.042108	0.0396279	1942	0.0587081	0.063786	0.061233	0.0612424
1940	0.0560872	0.0581306	0.0572008	0.0571395	1940	0.0624819	0.062497	0.066186	0.0637216	1940	0.0571395	0.0637216									1940	0.0549995	0.0602795	0.0576395	0.0576395	1940	0.0708045	0.072787	0.0688223	0.0708046	1940	0.0576395	0.0708046							1940	0.0379379	0.0405097	0.042593	0.0403469	1940	0.0587008	0.064414	0.062095	0.0617366
1938	0.0567457	0.0582668	0.0571479	0.0573868	1938	0.0624693	0.062319	0.066793	0.0638604	1938	0.0573868	0.0638604									1938	0.0548059	0.0605975	0.0577017	0.0577017	1938	0.071348	0.073374	0.0693223	0.0713481	1938	0.0577017	0.0713481							1938	0.038813	0.0404592	0.042659	0.0406437	1938	0.0587019	0.065366	0.062912	0.0623266
1936	0.0569597	0.0579299	0.0569681	0.0572859	1936	0.0625862	0.062293	0.06752	0.0641331	1936	0.0572859	0.0641331									1936	0.0546999	0.060718	0.057709	0.057709	1936	0.0715425	0.073609	0.0694758	0.0715424	1936	0.057709	0.0715424							1936	0.0389682	0.0400503	0.042323	0.0404472	1936	0.0587564	0.065928	0.063169	0.0626178
1934	0.0569068	0.057914	0.056778	0.0571996	1934	0.0630427	0.062558	0.06805	0.0645502	1934	0.0571996	0.0645502									1934	0.054819	0.0608472	0.0578331	0.0578331	1934	0.071589	0.07349	0.0696885	0.0715892	1934	0.0578331	0.0715892							1934	0.0388133	0.0398236	0.041929	0.0401886	1934	0.0588818	0.066135	0.062884	0.0626336
1932	0.0567758	0.0584403	0.056774	0.05733	1932	0.0636093	0.063062	0.068446	0.0650391	1932	0.05733	0.0650391									1932	0.0551288	0.0612624	0.0581956	0.0581956	1932	0.071676	0.073286	0.070066	0.071676	1932	0.0581956	0.071676							1932	0.038613	0.0400707	0.041576	0.0400866	1932	0.0588543	0.066205	0.062202	0.0624204
1930	0.0565181	0.058879	0.0569274	0.0574415	1930	0.0638274	0.063662	0.068823	0.0654375	1930	0.0574415	0.0654375									1930	0.055515	0.0617095	0.0586123	0.0586123	1930	0.071611	0.073064	0.0701578	0.0716109	1930	0.0586123	0.0716109							1930	0.0381861	0.0404794	0.041224	0.0399632	1930	0.0586302	0.066126	0.06139	0.0620487
1928	0.0561692	0.0586416	0.057197	0.0573359	1928	0.0636507	0.064431	0.069265	0.0657822	1928	0.0573359	0.0657822									1928	0.0560184	0.06181	0.0589142	0.0589142	1928	0.071313	0.072951	0.069675	0.071313	1928	0.0589142	0.071313							1928	0.03752	0.0406841	0.041115	0.039773	1928	0.0586073	0.065875	0.060955	0.0618124
1926	0.0560763	0.0578891	0.0576323	0.0571992	1926	0.0634173	0.065394	0.069578	0.0661298	1926	0.0571992	0.0661298									1926	0.0567223	0.0616586	0.0591905	0.0591905	1926	0.0711045	0.073203	0.0690062	0.0711046	1926	0.0591905	0.0711046							1926	0.0370331	0.040652	0.041557	0.0397474	1926	0.0590355	0.065613	0.061199	0.0619492
1924	0.0563704	0.0571064	0.058167	0.0572146	1924	0.0633927	0.066227	0.069393	0.0663376	1924	0.0572146	0.0663376									1924	0.0573677	0.0617068	0.0595372	0.0595373	1924	0.071282	0.073809	0.0687548	0.0712819	1924	0.0595373	0.0712819							1924	0.0370544	0.0404542	0.042305	0.0399379	1924	0.0594887	0.065441	0.061718	0.0622159
1922	0.0567876	0.0565945	0.0585929	0.057325	1922	0.0636244	0.066659	0.068631	0.0663048	1922	0.057325	0.0663048									1922	0.0575177	0.0621834	0.0598506	0.0598506	1922	0.0716875	0.074308	0.0690667	0.0716874	1922	0.0598506	0.0716874							1922	0.0374837	0.0401075	0.0427	0.0400971	1922	0.0594425	0.065286	0.061844	0.0621908
1920	0.0571804	0.0565586	0.0587573	0.0574988	1920	0.0640759	0.066889	0.067836	0.066267	1920	0.0574988	0.066267									1920	0.0572066	0.0629824	0.0600945	0.0600945	1920	0.0720355	0.074397	0.0696742	0.0720356	1920	0.0600945	0.0720356							1920	0.0380343	0.0397626	0.042452	0.040083	1920	0.0590932	0.065134	0.061529	0.0619187
1918	0.0576558	0.0570117	0.0586217	0.0577631	1918	0.064569	0.067103	0.067602	0.0664247	1918	0.0577631	0.0664247									1918	0.0569649	0.063876	0.0604205	0.0604204	1918	0.072343	0.07439	0.0702963	0.0723431	1918	0.0604204	0.0723431							1918	0.0384849	0.039662	0.041867	0.0400046	1918	0.0589943	0.065059	0.061295	0.0617828
1916	0.0580929	0.0574617	0.0582409	0.0579318	1916	0.0648052	0.06701	0.0678	0.0665384	1916	0.0579318	0.0665384									1916	0.0570444	0.064507	0.0607757	0.0607757	1916	0.072668	0.074579	0.0707566	0.0726679	1916	0.0607757	0.0726679							1916	0.0386054	0.0397893	0.041352	0.0399156	1916	0.0591115	0.06495	0.061366	0.0618092
1914	0.0581442	0.0573947	0.0577914	0.0577768	1914	0.0646857	0.066329	0.067793	0.0662692	1914	0.0577768	0.0662692									1914	0.0571497	0.0645298	0.0608397	0.0608397	1914	0.0728275	0.07472	0.070935	0.0728275	1914	0.0608397	0.0728275							1914	0.0382582	0.0399024	0.041088	0.0397495	1914	0.059007	0.064642	0.061538	0.061729
1912	0.0577583	0.0570044	0.0575485	0.0574371	1912	0.0644682	0.065405	0.067488	0.0657871	1912	0.0574371	0.0657871									1912	0.0570201	0.0640395	0.0605298	0.0605298	1912	0.072733	0.074586	0.0708799	0.072733	1912	0.0605298	0.072733							1912	0.0376902	0.0399129	0.04114	0.039581	1912	0.0586341	0.064258	0.061804	0.0615654
1910	0.0573218	0.056939	0.057662	0.0573076	1910	0.0644063	0.064942	0.067387	0.0655784	1910	0.0573076	0.0655784									1910	0.0567701	0.0635449	0.0601575	0.0601575	1910	0.072641	0.074466	0.0708161	0.072641	1910	0.0601575	0.072641							1910	0.0373187	0.0399239	0.041478	0.0395735	1910	0.0582846	0.064092	0.062329	0.0615685
1908	0.0572276	0.0574043	0.0579207	0.0575175	1908	0.0643335	0.065173	0.067705	0.0657372	1908	0.0575175	0.0657372									1908	0.0565876	0.0633504	0.059969	0.059969	1908	0.072795	0.074687	0.0709035	0.0727952	1908	0.059969	0.0727952							1908	0.0371944	0.0399335	0.041821	0.0396496	1908	0.0579657	0.064199	0.062867	0.0616772
1906	0.0574307	0.057876	0.0579529	0.0577532	1906	0.0639596	0.065602	0.068064	0.0658752	1906	0.0577532	0.0658752									1906	0.0564495	0.0633177	0.0598836	0.0598836	1906	0.07312	0.075158	0.0710816	0.0731199	1906	0.0598836	0.0731199							1906	0.0370521	0.0398223	0.041826	0.0395668	1906	0.0574577	0.064407	0.062844	0.0615696
1904	0.0576409	0.05783	0.0577696	0.0577468	1904	0.063556	0.06585	0.068304	0.0659033	1904	0.0577468	0.0659033									1904	0.0563177	0.0632735	0.0597956	0.0597956	1904	0.0734365	0.075583	0.0712901	0.0734365	1904	0.0597956	0.0734365							1904	0.0368382	0.0396688	0.041526	0.0393443	1904	0.0568598	0.06462	0.062112	0.0611973
1902	0.0578539	0.0574111	0.0577171	0.0576607	1902	0.0636658	0.066113	0.068581	0.0661199	1902	0.0576607	0.0661199									1902	0.0563791	0.0633004	0.0598398	0.0598398	1902	0.0737055	0.075813	0.0715977	0.0737054	1902	0.0598398	0.0737054							1902	0.0366886	0.0397002	0.041252	0.0392136	1902	0.0564712	0.064773	0.06108	0.0607747
1900	0.0581904	0.0571128	0.0578066	0.0577033	1900	0.064242	0.066479	0.068905	0.066542	1900	0.0577033	0.066542									1900	0.0567805	0.0635347	0.0601576	0.0601576	1900	0.0739405	0.075892	0.0719889	0.0739405	1900	0.0601576	0.0739405							1900	0.0365575	0.0398841	0.041121	0.0391875	1900	0.0562303	0.064676	0.060128	0.0603448
1898	0.0584767	0.0570976	0.0577299	0.0577681	1898	0.0647896	0.066691	0.069082	0.0668542	1898	0.0577681	0.0668542									1898	0.0572838	0.0638892	0.0605865	0.0605865	1898	0.0740955	0.075904	0.0722872	0.0740956	1898	0.0605865	0.0740956							1898	0.0362782	0.0399407	0.040998	0.0390723	1898	0.055868	0.064141	0.059374	0.0597943
1896	0.0585471	0.0573248	0.0574202	0.057764	1896	0.0651147	0.066671	0.069097	0.0669609	1896	0.057764	0.0669609									1896	0.0575342	0.0641312	0.0608327	0.0608327	1896	0.07416	0.075838	0.0724815	0.0741598	1896	0.0608327	0.0741598							1896	0.0359099	0.0397672	0.040906	0.038861	1896	0.0554408	0.063336	0.058909	0.0592286
1894	0.0583803	0.0577305	0.0570935	0.0577348	1894	0.0654134	0.066548	0.069097	0.0670195	1894	0.0577348	0.0670195									1894	0.0573995	0.0642611	0.0608303	0.0608303	1894	0.074299	0.07579	0.072808	0.074299	1894	0.0608303	0.074299							1894	0.0357292	0.0395046	0.040994	0.0387426	1894	0.0552857	0.062684	0.058853	0.0589409
1892	0.0580048	0.0580115	0.0569202	0.0576455	1892	0.0657012	0.066417	0.069192	0.0671034	1892	0.0576455	0.0671034									1892	0.0569358	0.0643666	0.0606512	0.0606512	1892	0.07458	0.075782	0.0733779	0.07458	1892	0.0606512	0.07458							1892	0.0358629	0.0392079	0.041125	0.0387319	1892	0.0554022	0.062304	0.059069	0.0589251
1890	0.0574999	0.0578123	0.0568088	0.0573737	1890	0.0656239	0.066127	0.069167	0.0669726	1890	0.0573737	0.0669726									1890	0.0563069	0.0644247	0.0603658	0.0603658	1890	0.074775	0.075658	0.0738916	0.0747749	1890	0.0603658	0.0747749							1890	0.0361222	0.0387828	0.040992	0.0386323	1890	0.0554437	0.062006	0.059228	0.0588926
1888	0.0570573	0.0571921	0.0567678	0.0570057	1888	0.0651072	0.065733	0.069015	0.0666184	1888	0.0570057	0.0666184									1888	0.0558232	0.064469	0.0601461	0.0601461	1888	0.074684	0.075404	0.073964	0.074684	1888	0.0601461	0.074684							1888	0.036375	0.0383333	0.040619	0.0384424	1888	0.0552877	0.06172	0.059213	0.0587402
1886	0.0568397	0.0567009	0.0568084	0.056783	1886	0.0644243	0.065347	0.068886	0.0662191	1886	0.056783	0.0662191									1886	0.0558208	0.0646357	0.0602282	0.0602283	1886	0.0743665	0.075193	0.0735405	0.0743667	1886	0.0602283	0.0743667							1886	0.0365971	0.038117	0.040349	0.0383544	1886	0.0551016	0.061636	0.059122	0.0586199
1884	0.0565645	0.0565489	0.0567448	0.0566194	1884	0.0638123	0.064904	0.068767	0.0658278	1884	0.0566194	0.0658278									1884	0.0561984	0.0649104	0.0605544	0.0605544	1884	0.073974	0.075095	0.0728534	0.0739741	1884	0.0605544	0.0739741							1884	0.0366166	0.0381486	0.040275	0.0383467	1884	0.0549123	0.061742	0.058963	0.0585391
1882	0.0560253	0.0565011	0.0564688	0.0563317	1882	0.0633661	0.064493	0.068382	0.0654137	1882	0.0563317	0.0654137									1882	0.0565087	0.0649902	0.0607494	0.0607495	1882	0.073516	0.07483	0.0722024	0.0735161	1882	0.0607495	0.0735161							1882	0.0362463	0.0381809	0.040143	0.0381901	1882	0.0546186	0.061726	0.058686	0.0583435
1880	0.0556071	0.0565051	0.0562256	0.0561126	1880	0.0632213	0.064535	0.067691	0.0651491	1880	0.0561126	0.0651491									1880	0.0564748	0.0648002	0.0606375	0.0606375	1880	0.0730955	0.074354	0.0718366	0.0730954	1880	0.0606375	0.0730954							1880	0.0356337	0.0380295	0.039778	0.0378137	1880	0.0543176	0.061414	0.058363	0.0580315
1878	0.0558247	0.0567569	0.0563004	0.056294	1878	0.0633812	0.065198	0.067175	0.0652514	1878	0.056294	0.0652514									1878	0.0561679	0.0646836	0.0604258	0.0604258	1878	0.0729245	0.074099	0.0717502	0.0729246	1878	0.0604258	0.0729246							1878	0.0351325	0.0376812	0.039218	0.0373439	1878	0.0541341	0.060883	0.058017	0.057678
1876	0.056483	0.0570965	0.0565164	0.0566986	1876	0.0634417	0.065868	0.067231	0.0655136	1876	0.0566986	0.0655136									1876	0.0557301	0.0648187	0.0602744	0.0602744	1876	0.0729395	0.07432	0.0715591	0.0729395	1876	0.0602744	0.0729395							1876	0.0347303	0.0371831	0.03846	0.0367911	1876	0.0538368	0.060164	0.057441	0.0571473
1874	0.0568518	0.0569361	0.0564644	0.0567508	1874	0.0629997	0.0658	0.067588	0.0654626	1874	0.0567508	0.0654626									1874	0.0552403	0.0648068	0.0600235	0.0600236	1874	0.0727475	0.074611	0.0708844	0.0727476	1874	0.0600236	0.0727476							1874	0.0341412	0.0366828	0.037516	0.0361133	1874	0.0531418	0.059213	0.056606	0.0563203
1872	0.0566761	0.0560778	0.0561592	0.0563044	1872	0.062206	0.065122	0.067578	0.0649687	1872	0.0563044	0.0649687									1872	0.0549289	0.0641673	0.0595481	0.0595481	1872	0.0721985	0.074451	0.0699457	0.0721984	1872	0.0595481	0.0721984							1872	0.0334815	0.0364539	0.03674	0.0355585	1872	0.0523163	0.058315	0.055998	0.0555431
1870	0.0563938	0.0552309	0.0559709	0.0558652	1870	0.0616013	0.064583	0.066861	0.0643484	1870	0.0558652	0.0643484									1870	0.0550157	0.0631097	0.0590627	0.0590627	1870	0.071712	0.073956	0.0694682	0.0717121	1870	0.0590627	0.0717121							1870	0.0333225	0.0365877	0.036675	0.0355284	1870	0.0519839	0.058019	0.056031	0.0553446
1868	0.0562957	0.0551363	0.0559087	0.0557802	1868	0.0613365	0.064333	0.065713	0.0637942	1868	0.0557802	0.0637942									1868	0.0552993	0.0623831	0.0588412	0.0588412	1868	0.071621	0.073581	0.0696612	0.0716211	1868	0.0588412	0.0716211							1868	0.0337877	0.0367848	0.037259	0.0359438	1868	0.0522399	0.05832	0.056397	0.0556523
1866	0.0559644	0.0554663	0.0554593	0.05563	1866	0.0609116	0.063545	0.064664	0.0630402	1866	0.05563	0.0630402									1866	0.0553815	0.0623007	0.0588411	0.0588411	1866	0.071636	0.073408	0.0698645	0.0716362	1866	0.0588411	0.0716362							1866	0.0341991	0.0367061	0.037741	0.0362154	1866	0.0525393	0.058777	0.056541	0.0559524
1864	0.0550541	0.0553591	0.0546395	0.0550176	1864	0.0601954	0.0621	0.064004	0.0620998	1864	0.0550176	0.0620998									1864	0.0550994	0.0624382	0.0587688	0.0587688	1864	0.071431	0.073205	0.0696573	0.0714311	1864	0.0587688	0.0714311							1864	0.0340515	0.0364645	0.037731	0.0360823	1864	0.0526324	0.059161	0.056467	0.0560868
1862	0.0541852	0.0548093	0.0540545	0.0543497	1862	0.059561	0.060939	0.063512	0.0613373	1862	0.0543497	0.0613373									1862	0.0547197	0.0623033	0.0585115	0.0585115	1862	0.0710115	0.072679	0.0693439	0.0710115	1862	0.0585115	0.0710115							1862	0.0335159	0.036378	0.037506	0.0358	1862	0.0526908	0.059507	0.056469	0.0562223
1860	0.0538051	0.0542991	0.0538546	0.0539863	1860	0.059133	0.060424	0.062921	0.060826	1860	0.0539863	0.060826									1860	0.0545263	0.0619493	0.0582378	0.0582378	1860	0.070601	0.071982	0.0692195	0.0706008	1860	0.0582378	0.0706008							1860	0.0329918	0.0364155	0.037281	0.0355628	1860	0.0528069	0.059869	0.056488	0.056388
1858	0.0536053	0.0539324	0.0538506	0.0537961	1858	0.0588818	0.06033	0.062499	0.0605703	1858	0.0537961	0.0605703									1858	0.0544501	0.0615617	0.0580059	0.0580059	1858	0.0702305	0.071326	0.0691348	0.0702304	1858	0.0580059	0.0702304							1858	0.0327235	0.0363092	0.037031	0.0353546	1858	0.0528663	0.060021	0.05624	0.0563758
1856	0.0534481	0.0537981	0.053975	0.0537404	1856	0.0589465	0.060525	0.062479	0.0606502	1856	0.0537404	0.0606502									1856	0.0544119	0.0612393	0.0578256	0.0578256	1856	0.069772	0.070696	0.0688476	0.0697719	1856	0.0578256	0.0697719							1856	0.0326802	0.0360329	0.036806	0.035173	1856	0.0528325	0.059755	0.055806	0.0561312
1854	0.0536491	0.0540366	0.0543523	0.0540127	1854	0.0595425	0.061197	0.062863	0.0612008	1854	0.0540127	0.0612008									1854	0.0544854	0.0611993	0.0578424	0.0578424	1854	0.069359	0.070289	0.0684294	0.0693591	1854	0.0578424	0.0693591							1854	0.0327855	0.0358224	0.036687	0.0350983	1854	0.0527954	0.059121	0.055551	0.0558225
1852	0.0543305	0.0545524	0.0546868	0.0545232	1852	0.0602926	0.061951	0.063349	0.0618642	1852	0.0545232	0.0618642									1852	0.0546493	0.0615334	0.0580913	0.0580914	1852	0.069171	0.070273	0.0680688	0.0691709	1852	0.0580914	0.0691709							1852	0.0328915	0.0357069	0.036598	0.0350655	1852	0.0527049	0.058407	0.055527	0.0555463
1850	0.0548475	0.0547176	0.054548	0.0547044	1850	0.060628	0.062003	0.063616	0.0620823	1850	0.0547044	0.0620823									1850	0.0545543	0.0620297	0.058292	0.058292	1850	0.069129	0.070497	0.0677605	0.0691288	1850	0.058292	0.0691288							1850	0.0328095	0.0354948	0.036413	0.0349058	1850	0.0524751	0.057767	0.05551	0.0552507
1848	0.0549463	0.0542314	0.0542003	0.0544593	1848	0.0605359	0.06148	0.063511	0.0618423	1848	0.0544593	0.0618423									1848	0.0540962	0.0622405	0.0581683	0.0581684	1848	0.068958	0.070406	0.0675103	0.0689581	1848	0.0581684	0.0689581							1848	0.0326542	0.0351553	0.036293	0.0347008	1848	0.0522208	0.057188	0.055425	0.0549446
1846	0.0550646	0.0536556	0.0542094	0.0543099	1846	0.0603375	0.061146	0.06299	0.0614912	1846	0.0543099	0.0614912									1846	0.0537345	0.0621402	0.0579373	0.0579373	1846	0.0687165	0.069963	0.0674704	0.0687166	1846	0.0579373	0.0687166							1846	0.0328389	0.0348522	0.036478	0.034723	1846	0.0521576	0.056737	0.055318	0.0547375
1844	0.0553297	0.0534579	0.0546018	0.0544631	1844	0.0600931	0.061368	0.062323	0.0612614	1844	0.0544631	0.0612614									1844	0.0539135	0.0620444	0.057979	0.057979	1844	0.068646	0.069659	0.0676329	0.068646	1844	0.057979	0.068646							1844	0.0335128	0.034667	0.036771	0.0349836	1844	0.0520987	0.056335	0.055053	0.0544956
1842	0.0553118	0.0534426	0.0547576	0.054504	1842	0.0595481	0.061623	0.061742	0.060971	1842	0.054504	0.060971									1842	0.0545095	0.0620181	0.0582638	0.0582638	1842	0.0687305	0.069754	0.0677068	0.0687304	1842	0.0582638	0.0687304							1842	0.0341179	0.0345242	0.0368	0.0351474	1842	0.0516278	0.055943	0.054532	0.0540343
1840	0.0547974	0.0533212	0.0545068	0.0542085	1840	0.0588773	0.061598	0.061562	0.0606791	1840	0.0542085	0.0606791									1840	0.0550108	0.0619225	0.0584666	0.0584666	1840	0.068873	0.070156	0.0675905	0.0688732	1840	0.0584666	0.0688732							1840	0.0341442	0.0344662	0.036605	0.0350718	1840	0.0508584	0.055807	0.054018	0.0535611
1838	0.0543025	0.053319	0.0543571	0.0539929	1838	0.0585329	0.061676	0.061912	0.060707	1838	0.0539929	0.060707									1838	0.0551514	0.0617356	0.0584435	0.0584435	1838	0.06901	0.070531	0.0674887	0.0690099	1838	0.0584435	0.0690099							1838	0.0336461	0.0345981	0.036384	0.0348761	1838	0.0501538	0.055933	0.053723	0.0532699
1836	0.0543824	0.0536817	0.0546258	0.05423	1836	0.0585971	0.062115	0.062562	0.0610914	1836	0.05423	0.0610914									1836	0.0549604	0.0615991	0.0582797	0.0582797	1836	0.069085	0.07066	0.0675096	0.0690849	1836	0.0582797	0.0690849							1836	0.0329466	0.0347861	0.036021	0.0345846	1836	0.0494315	0.055799	0.053376	0.0528688
1834	0.0549682	0.0542334	0.0549508	0.0547175	1834	0.0587985	0.062509	0.063215	0.0615075	1834	0.0547175	0.0615075									1834	0.0545645	0.0616169	0.0580907	0.0580907	1834	0.06903	0.070585	0.0674754	0.0690301	1834	0.0580907	0.0690301							1834	0.0323227	0.0347234	0.035328	0.0341247	1834	0.0485061	0.055024	0.052664	0.0520647
1832	0.055538	0.054571	0.0549332	0.0550141	1832	0.05907	0.062539	0.063888	0.0618323	1832	0.0550141	0.0618323									1832	0.0541298	0.0618217	0.0579757	0.0579757	1832	0.068875	0.070511	0.0672393	0.0688751	1832	0.0579757	0.0688751							1832	0.0318813	0.0343333	0.034535	0.0335832	1832	0.0477829	0.053984	0.051886	0.0512176
1830	0.0558437	0.0546584	0.0546719	0.055058	1830	0.0595474	0.06251	0.064556	0.0622045	1830	0.055058	0.0622045									1830	0.0538127	0.0621639	0.0579883	0.0579883	1830	0.068735	0.070529	0.0669409	0.068735	1830	0.0579883	0.068735							1830	0.031578	0.0338863	0.034205	0.0332231	1830	0.0479104	0.053453	0.051636	0.0509998
1828	0.0558675	0.0546111	0.0543981	0.0549589	1828	0.0600119	0.062659	0.064738	0.0624696	1828	0.0549589	0.0624696									1828	0.053639	0.0624493	0.0580442	0.0580441	1828	0.0685895	0.070478	0.066701	0.0685895	1828	0.0580441	0.0685895							1828	0.0312768	0.0336467	0.03441	0.0331112	1828	0.0487757	0.053596	0.051873	0.0514149
1826	0.055472	0.0542915	0.0539746	0.0545794	1826	0.0599423	0.062482	0.063995	0.0621398	1826	0.0545794	0.0621398									1826	0.053597	0.0623777	0.0579874	0.0579874	1826	0.0682545	0.07007	0.0664391	0.0682545	1826	0.0579874	0.0682545							1826	0.0309877	0.0336177	0.034651	0.0330855	1826	0.049544	0.053999	0.05197	0.0518377
1824	0.0546191	0.0535587	0.0533572	0.053845	1824	0.0594713	0.061724	0.062697	0.0612974	1824	0.053845	0.0612974									1824	0.0536835	0.0619766	0.0578301	0.0578301	1824	0.0677975	0.069408	0.0661873	0.0677976	1824	0.0578301	0.0677976							1824	0.0309923	0.0337434	0.034697	0.0331442	1824	0.0498376	0.054358	0.051715	0.0519702
1822	0.0538547	0.0527484	0.0528411	0.0531481	1822	0.0592373	0.061012	0.061659	0.0606361	1822	0.0531481	0.0606361									1822	0.0538974	0.0615647	0.057731	0.057731	1822	0.067443	0.068745	0.0661406	0.0674429	1822	0.057731	0.0674429							1822	0.0314297	0.033995	0.034785	0.0334032	1822	0.0498396	0.054543	0.051389	0.0519239
1820	0.0535272	0.052217	0.0524392	0.0527278	1820	0.0593636	0.060642	0.06114	0.0603819	1820	0.0527278	0.0603819									1820	0.0540698	0.0614242	0.057747	0.057747	1820	0.0672695	0.068297	0.0662416	0.0672694	1820	0.057747	0.0672694							1820	0.0319821	0.0341897	0.03497	0.0337139	1820	0.0495776	0.054357	0.051073	0.0516692
1818	0.0533299	0.0518476	0.0519888	0.0523888	1818	0.0594948	0.060364	0.061038	0.0602989	1818	0.0523888	0.0602989									1818	0.0539559	0.0614422	0.0576991	0.0576991	1818	0.0670855	0.068008	0.0661634	0.0670856	1818	0.0576991	0.0670856							1818	0.032327	0.0341457	0.035017	0.0338299	1818	0.0488943	0.053626	0.050637	0.0510524
1816	0.0529481	0.0515499	0.0515125	0.0520035	1816	0.0593782	0.059925	0.061105	0.0601361	1816	0.0520035	0.0601361									1816	0.0536431	0.0613186	0.0574808	0.0574808	1816	0.066743	0.067706	0.0657802	0.0667431	1816	0.0574808	0.0667431							1816	0.0324502	0.0339747	0.034935	0.0337866	1816	0.047996	0.052682	0.050213	0.050297
1814	0.0524439	0.0514428	0.0513236	0.0517368	1814	0.0592368	0.05967	0.061221	0.0600426	1814	0.0517368	0.0600426									1814	0.0534271	0.0609731	0.0572001	0.0572001	1814	0.066412	0.067467	0.0653574	0.0664121	1814	0.0572001	0.0664121							1814	0.0325319	0.0339368	0.035039	0.0338359	1814	0.0474352	0.052045	0.050042	0.0498407
1812	0.0521651	0.0516515	0.0514767	0.0517644	1812	0.059241	0.060011	0.061153	0.060135	1812	0.0517644	0.060135									1812	0.0534284	0.0604892	0.0569588	0.0569588	1812	0.066271	0.067409	0.0651325	0.0662708	1812	0.0569588	0.0662708							1812	0.032575	0.0340015	0.035407	0.0339945	1812	0.0474204	0.051742	0.049943	0.0497018
1810	0.0522261	0.0519379	0.05166	0.0519413	1810	0.0592945	0.060806	0.060779	0.0602932	1810	0.0519413	0.0602932									1810	0.0534477	0.0600345	0.0567411	0.0567411	1810	0.0662995	0.067598	0.0650007	0.0662994	1810	0.0567411	0.0662994							1810	0.0324441	0.0339184	0.035712	0.0340248	1810	0.0475728	0.05133	0.049516	0.0494729
1808	0.0525224	0.0520585	0.0516272	0.0520694	1808	0.0592567	0.061459	0.060369	0.0603616	1808	0.0520694	0.0603616									1808	0.0533615	0.0597981	0.0565798	0.0565798	1808	0.0663735	0.067958	0.0647885	0.0663733	1808	0.0565798	0.0663733							1808	0.0322347	0.0336408	0.035741	0.0338722	1808	0.0475031	0.0507	0.048837	0.0490134
1806	0.0527191	0.0519221	0.0515029	0.052048	1806	0.0592551	0.061613	0.060276	0.0603814	1806	0.052048	0.0603814									1806	0.0532213	0.0599063	0.0565638	0.0565638	1806	0.066411	0.068319	0.064503	0.066411	1806	0.0565638	0.066411							1806	0.0321884	0.0333854	0.03565	0.0337413	1806	0.0471951	0.050097	0.048425	0.0485724
1804	0.0527526	0.0516011	0.0516726	0.0520088	1804	0.0595027	0.06173	0.060298	0.0605102	1804	0.0520088	0.0605102									1804	0.0532034	0.060127	0.0566652	0.0566652	1804	0.066238	0.068238	0.0642381	0.066238	1804	0.0566652	0.066238							1804	0.0323339	0.0333152	0.035626	0.0337584	1804	0.046659	0.049501	0.048455	0.048205
1802	0.0528873	0.0514665	0.0520721	0.052142	1802	0.0597602	0.062159	0.059916	0.0606117	1802	0.052142	0.0606117									1802	0.0534812	0.0602484	0.0568648	0.0568648	1802	0.0658485	0.067659	0.0640383	0.0658486	1802	0.0568648	0.0658486							1802	0.0325521	0.033329	0.035673	0.0338514	1802	0.0458324	0.048889	0.048533	0.0477515
1800	0.0530943	0.0517066	0.0522813	0.0523607	1800	0.0597175	0.062612	0.059542	0.0606238	1800	0.0523607	0.0606238									1800	0.0538934	0.0604794	0.0571864	0.0571864	1800	0.065603	0.067278	0.0639277	0.0656029	1800	0.0571864	0.0656029							1800	0.0329371	0.0333724	0.035703	0.0340042	1800	0.0449772	0.04858	0.048398	0.0473184
1798	0.0530489	0.0520553	0.0521201	0.0524081	1798	0.0594728	0.062658	0.06003	0.0607203	1798	0.0524081	0.0607203									1798	0.0540699	0.0609486	0.0575092	0.0575092	1798	0.065647	0.067381	0.0639129	0.065647	1798	0.0575092	0.065647							1798	0.0334332	0.0335675	0.035666	0.0342222	1798	0.0445432	0.04884	0.048281	0.0472214
1796	0.0524854	0.0519797	0.0517637	0.0520763	1796	0.0593313	0.062312	0.061094	0.0609124	1796	0.0520763	0.0609124									1796	0.053738	0.0612828	0.0575104	0.0575104	1796	0.0655895	0.067334	0.0638447	0.0655894	1796	0.0575104	0.0655894							1796	0.0336364	0.0338895	0.035513	0.0343463	1796	0.0445588	0.049264	0.048343	0.0473886
1794	0.051619	0.0513756	0.0513398	0.0514448	1794	0.0593351	0.061926	0.06151	0.0609237	1794	0.0514448	0.0609237									1794	0.0530302	0.0609734	0.0570018	0.0570018	1794	0.0650435	0.06653	0.063557	0.0650435	1794	0.0570018	0.0650435							1794	0.0334163	0.0341621	0.035267	0.0342818	1794	0.0447012	0.049271	0.048295	0.0474224
1792	0.0509232	0.0507498	0.0508465	0.0508398	1792	0.0593447	0.061694	0.060845	0.0606279	1792	0.0508398	0.0606279									1792	0.0524347	0.0602486	0.0563417	0.0563417	1792	0.0643425	0.065521	0.0631638	0.0643424	1792	0.0563417	0.0643424							1792	0.0332792	0.0344126	0.03515	0.0342806	1792	0.0449055	0.048884	0.047945	0.0472448
1790	0.0506247	0.0505548	0.050292	0.0504905	1790	0.0592359	0.061436	0.059963	0.0602116	1790	0.0504905	0.0602116									1790	0.0522958	0.0597908	0.0560433	0.0560433	1790	0.064033	0.065134	0.0629323	0.0640331	1790	0.0560433	0.0640331							1790	0.0337073	0.0347861	0.03538	0.0346245	1790	0.0452825	0.048613	0.047522	0.0471392
1788	0.0501723	0.0504116	0.0495611	0.0500483	1788	0.0588163	0.060624	0.059423	0.0596211	1788	0.0500483	0.0596211									1788	0.0522731	0.0597115	0.0559923	0.0559923	1788	0.0639865	0.065213	0.06276	0.0639865	1788	0.0559923	0.0639865							1788	0.0343564	0.0351232	0.03583	0.0351032	1788	0.0456545	0.048573	0.047106	0.0471112
1786	0.0492729	0.0497673	0.0489207	0.0493203	1786	0.0582609	0.059592	0.058865	0.058906	1786	0.0493203	0.058906									1786	0.0519238	0.0594293	0.0556765	0.0556765	1786	0.0635585	0.064775	0.0623415	0.0635583	1786	0.0556765	0.0635583							1786	0.0346397	0.0352707	0.036259	0.0353898	1786	0.0456669	0.048203	0.046602	0.046824
1784	0.0487545	0.0490966	0.0488365	0.0488959	1784	0.0580011	0.059236	0.057846	0.058361	1784	0.0488959	0.058361									1784	0.0516374	0.0588321	0.0552347	0.0552347	1784	0.0627345	0.063712	0.0617567	0.0627344	1784	0.0552347	0.0627344							1784	0.0347004	0.0354812	0.036771	0.0356509	1784	0.045377	0.047497	0.046371	0.046415
1782	0.0492301	0.0490908	0.0494618	0.0492609	1782	0.0582893	0.059979	0.056998	0.0584221	1782	0.0492609	0.0584221									1782	0.0520105	0.0586042	0.0553074	0.0553074	1782	0.0623935	0.063268	0.0615188	0.0623934	1782	0.0553074	0.0623934							1782	0.0352309	0.0362478	0.037672	0.0363836	1782	0.0452062	0.047263	0.047028	0.0464991
1780	0.0503751	0.0497226	0.0503193	0.050139	1780	0.0586185	0.06124	0.057007	0.0589552	1780	0.050139	0.0589552									1780	0.052942	0.0591398	0.0560409	0.0560409	1780	0.0629505	0.063993	0.0619078	0.0629504	1780	0.0560409	0.0629504							1780	0.0361998	0.0376748	0.038887	0.0375872	1780	0.0452094	0.047959	0.048412	0.0471935
1778	0.0511938	0.0503185	0.0506517	0.0507213	1778	0.0582577	0.061897	0.05779	0.0593149	1778	0.0507213	0.0593149									1778	0.0536968	0.0602228	0.0569598	0.0569598	1778	0.063845	0.065131	0.0625591	0.063845	1778	0.0569598	0.063845							1778	0.036951	0.0393275	0.039943	0.0387405	1778	0.0451678	0.049145	0.049662	0.0479916
1776	0.0513958	0.0505127	0.050654	0.0508542	1776	0.0577213	0.062061	0.058997	0.0595931	1776	0.0508542	0.0595931									1776	0.0539086	0.0614139	0.0576612	0.0576612	1776	0.0643475	0.065686	0.0630094	0.0643476	1776	0.0576612	0.0643476							1776	0.0374776	0.0409325	0.04068	0.0396967	1776	0.0454429	0.050172	0.050553	0.0487226
1774	0.0518549	0.0510047	0.0512069	0.0513555	1774	0.0582758	0.062763	0.060231	0.0604233	1774	0.0513555	0.0604233									1774	0.0541104	0.0624878	0.0582991	0.0582991	1774	0.0643755	0.065517	0.063234	0.0643755	1774	0.0582991	0.0643755							1774	0.0384124	0.0425064	0.041444	0.0407876	1774	0.0469677	0.05125	0.05173	0.0499826
1772	0.0528524	0.0522161	0.052488	0.0525188	1772	0.0599723	0.064048	0.061027	0.0616824	1772	0.0525188	0.0616824									1772	0.0545961	0.063318	0.058957	0.058957	1772	0.064279	0.06526	0.0632976	0.0642789	1772	0.058957	0.0642789							1772	0.0399433	0.0438274	0.042374	0.0420482	1772	0.0496861	0.052566	0.053267	0.0518397
1770	0.0537605	0.0534694	0.0536505	0.0536268	1770	0.0614089	0.064852	0.060983	0.0624146	1770	0.0536268	0.0624146									1770	0.0550197	0.0635699	0.0592948	0.0592948	1770	0.0640545	0.065044	0.0630654	0.0640546	1770	0.0592948	0.0640546							1770	0.0414145	0.0445536	0.043246	0.0430714	1770	0.0519376	0.053502	0.054351	0.0532635
1768	0.0542978	0.0543343	0.0542292	0.0542871	1768	0.0618999	0.064746	0.060611	0.062419	1768	0.0542871	0.062419									1768	0.0552514	0.0634533	0.0593523	0.0593523	1768	0.063913	0.065032	0.0627944	0.0639131	1768	0.0593523	0.0639131							1768	0.0427318	0.0450561	0.0442	0.043996	1768	0.0529628	0.054218	0.054873	0.0540179
1766	0.0549505	0.0553134	0.0548864	0.0550501	1766	0.0624463	0.064692	0.061218	0.0627854	1766	0.0550501	0.0627854									1766	0.0555421	0.0635554	0.0595487	0.0595488	1766	0.0642315	0.065438	0.0630248	0.0642314	1766	0.0595488	0.0642314							1766	0.0445077	0.0461274	0.045752	0.0454624	1766	0.0537357	0.055483	0.055592	0.0549369
1764	0.056439	0.0570614	0.0564379	0.0566461	1764	0.0641472	0.065805	0.063098	0.0643501	1764	0.0566461	0.0643501									1764	0.0562682	0.0641852	0.0602267	0.0602267	1764	0.0649635	0.066061	0.0638665	0.0649637	1764	0.0602267	0.0649637							1764	0.046717	0.0480697	0.048106	0.0476309	1764	0.0552334	0.057454	0.05711	0.0565991
1762	0.059341	0.0600343	0.059288	0.0595544	1762	0.0672487	0.068576	0.065822	0.0672156	1762	0.0595544	0.0672156									1762	0.0578177	0.0655504	0.061684	0.061684	1762	0.0660875	0.066947	0.0652276	0.0660874	1762	0.061684	0.0660874							1762	0.0492125	0.0507676	0.051281	0.0504204	1762	0.0577587	0.060253	0.0597	0.0592372
1760	0.0639021	0.0645796	0.0635612	0.0640143	1760	0.0716904	0.072943	0.06951	0.0713811	1760	0.0640143	0.0713811									1760	0.0604544	0.0682131	0.0643337	0.0643337	1760	0.068086	0.068887	0.0672849	0.068086	1760	0.0643337	0.068086							1760	0.0524253	0.0541722	0.055392	0.0539965	1760	0.061533	0.064503	0.063591	0.063209
1758	0.0699676	0.0706005	0.069271	0.0699464	1758	0.0775859	0.078859	0.074856	0.0771003	1758	0.0699464	0.0771003									1758	0.0641403	0.0724968	0.0683186	0.0683186	1758	0.07136	0.072418	0.0703015	0.0713598	1758	0.0683186	0.0713598							1758	0.0565686	0.0581781	0.06031	0.0583522	1758	0.0665832	0.070283	0.068604	0.0684901
1756	0.0769994	0.0775478	0.0758975	0.0768149	1756	0.0846278	0.085799	0.08167	0.0840323	1756	0.0768149	0.0840323									1756	0.0684968	0.0778931	0.073195	0.073195	1756	0.075641	0.077145	0.074137	0.075641	1756	0.073195	0.075641							1756	0.0609533	0.0622116	0.065435	0.0628666	1756	0.0721798	0.076545	0.073862	0.0741956
1754	0.0848515	0.0851329	0.0836084	0.0845309	1754	0.0931107	0.093993	0.089732	0.0922786	1754	0.0845309	0.0922786									1754	0.0734204	0.0838347	0.0786275	0.0786275	1754	0.0807305	0.082669	0.0787919	0.0807305	1754	0.0786275	0.0807305							1754	0.0649428	0.0658984	0.070287	0.0670427	1754	0.077637	0.082222	0.079072	0.0796437
1752	0.0954991	0.0950967	0.0944071	0.095001	1752	0.104784	0.105662	0.100242	0.103563	1752	0.095001	0.103563									1752	0.0802085	0.0910388	0.0856236	0.0856236	1752	0.087783	0.089955	0.0856106	0.0877829	1752	0.0856236	0.0877829							1752	0.0690966	0.0699121	0.075422	0.0714769	1752	0.0837116	0.088402	0.08586	0.0859912
1750	0.111301	0.110208	0.110304	0.110604	1750	0.121272	0.122749	0.115525	0.119849	1750	0.110604	0.119849									1750	0.090388	0.101745	0.0960665	0.0960665	1750	0.0990065	0.10138	0.0966333	0.0990066	1750	0.0960665	0.0990066							1750	0.0748437	0.0755645	0.082042	0.0774834	1750	0.0924071	0.098112	0.096621	0.0957134
1748	0.131316	0.130161	0.130415	0.130631	1748	0.141562	0.143921	0.135894	0.140459	1748	0.130631	0.140459									1748	0.103305	0.116997	0.110151	0.110151	1748	0.114554	0.11725	0.111858	0.114554	1748	0.110151	0.114554							1748	0.0824774	0.0832792	0.090304	0.0853535	1748	0.104463	0.11244	0.111668	0.109524
1746	0.152857	0.152088	0.152444	0.152463	1746	0.163448	0.166684	0.159	0.163044	1746	0.152463	0.163044									1746	0.117151	0.135479	0.126315	0.126315	1746	0.132331	0.13513	0.129532	0.132331	1746	0.126315	0.132331							1746	0.0908764	0.0923691	0.099502	0.0942492	1746	0.118791	0.129825	0.129321	0.125979
1744	0.176198	0.175832	0.176564	0.176198	1744	0.187479	0.191436	0.184166	0.187694	1744	0.176198	0.187694									1744	0.132095	0.156647	0.144371	0.144371	1744	0.151903	0.154348	0.149458	0.151903	1744	0.144371	0.151903							1744	0.100314	0.103006	0.109921	0.104414	1744	0.1355	0.150171	0.149212	0.144961
1742	0.203132	0.20332	0.204281	0.203578	1742	0.215807	0.219944	0.213262	0.216338	1742	0.203578	0.216338									1742	0.149643	0.181268	0.165456	0.165456	1742	0.174563	0.176543	0.172583	0.174563	1742	0.165456	0.174563							1742	0.112387	0.116283	0.122526	0.117065	1742	0.156305	0.175003	0.172087	0.167798
1740	0.233042	0.234438	0.234827	0.234102	1740	0.247912	0.25129	0.246462	0.248555	1740	0.234102	0.248555									1740	0.170034	0.20862	0.189327	0.189327	1740	0.200052	0.201876	0.198229	0.200052	1740	0.189327	0.200052							1740	0.127098	0.132207	0.137627	0.132311	1740	0.181632	0.203982	0.197063	0.194226
1738	0.264055	0.267404	0.266672	0.266044	1738	0.28172	0.28346	0.281385	0.282188	1738	0.266044	0.282188									1738	0.192382	0.236929	0.214655	0.214655	1738	0.226914	0.228963	0.224865	0.226914	1738	0.214655	0.226914							1738	0.143344	0.150092	0.155446	0.149627	1738	0.210298	0.23492	0.223003	0.22274
1736	0.298829	0.30382	0.302613	0.301754	1736	0.318769	0.319182	0.317839	0.318597	1736	0.301754	0.318597									1736	0.217578	0.266828	0.242203	0.242203	1736	0.256223	0.258537	0.253909	0.256223	1736	0.242203	0.256223							1736	0.1626	0.171387	0.177663	0.17055	1736	0.242407	0.268252	0.252616	0.254425
1734	0.342305	0.347684	0.346467	0.345485	1734	0.362298	0.36272	0.358693	0.361237	1734	0.345485	0.361237									1734	0.246809	0.300927	0.273868	0.273868	1734	0.29101	0.293655	0.288364	0.291009	1734	0.273868	0.291009							1734	0.188265	0.198313	0.205445	0.197341	1734	0.278514	0.306622	0.289626	0.291587
1732	0.388986	0.394066	0.392403	0.391818	1732	0.408197	0.409121	0.402386	0.406568	1732	0.391818	0.406568									1732	0.275359	0.336279	0.305819	0.305819	1732	0.328437	0.331887	0.324988	0.328437	1732	0.305819	0.328437							1732	0.218295	0.227441	0.235028	0.226921	1732	0.313932	0.345794	0.329131	0.329619
1730	0.42642	0.431866	0.429453	0.429246	1730	0.447751	0.448363	0.442246	0.44612	1730	0.429246	0.44612									1730	0.296701	0.365287	0.330994	0.330994	1730	0.361015	0.365442	0.356587	0.361015	1730	0.330994	0.361015							1730	0.245426	0.252343	0.260917	0.252895	1730	0.342407	0.377645	0.361427	0.360493
1728	0.452099	0.458871	0.456331	0.455767	1728	0.480028	0.479678	0.476092	0.478599	1728	0.455767	0.478599									1728	0.311032	0.385762	0.348397	0.348397	1728	0.386858	0.3917	0.382017	0.386858	1728	0.348397	0.386858							1728	0.267007	0.27269	0.282849	0.274182	1728	0.364439	0.402026	0.385151	0.383872
1726	0.471367	0.479677	0.477616	0.47622	1726	0.508905	0.507747	0.505641	0.507431	1726	0.47622	0.507431									1726	0.321853	0.400519	0.361186	0.361186	1726	0.408601	0.413138	0.404064	0.408601	1726	0.361186	0.408601							1726	0.285501	0.291618	0.303683	0.293601	1726	0.38309	0.422814	0.404233	0.403379
1724	0.487857	0.496993	0.495451	0.493434	1724	0.535612	0.534305	0.532231	0.534049	1724	0.493434	0.534049									1724	0.330994	0.412237	0.371615	0.371616	1724	0.427904	0.431892	0.423916	0.427904	1724	0.371616	0.427904							1724	0.303099	0.310383	0.32449	0.312657	1724	0.399147	0.440936	0.420155	0.420079
1722	0.502637	0.511335	0.509565	0.507846	1722	0.559348	0.558111	0.556417	0.557959	1722	0.507846	0.557959									1722	0.339315	0.421924	0.380619	0.38062	1722	0.444622	0.448227	0.441016	0.444622	1722	0.38062	0.444622							1722	0.320928	0.329129	0.345384	0.331814	1722	0.41268	0.455479	0.432767	0.433642
1720	0.516749	0.523486	0.52161	0.520615	1720	0.58108	0.579477	0.578604	0.57972	1720	0.520615	0.57972									1720	0.34858	0.428968	0.388774	0.388774	1720	0.457825	0.461181	0.454469	0.457825	1720	0.388774	0.457825							1720	0.341666	0.349876	0.368152	0.353231	1720	0.425544	0.466974	0.443918	0.445479
1718	0.534015	0.537718	0.536688	0.53614	1718	0.601727	0.600277	0.597731	0.599912	1718	0.53614	0.599912									1718	0.361847	0.432136	0.396991	0.396991	1718	0.465851	0.468663	0.463038	0.465851	1718	0.396991	0.465851							1718	0.369441	0.375564	0.395089	0.380031	1718	0.439675	0.478175	0.456877	0.458242
1716	0.55465	0.556423	0.556059	0.555711	1716	0.616791	0.616705	0.610017	0.614504	1716	0.555711	0.614504									1716	0.378434	0.432749	0.405591	0.405592	1716	0.467788	0.470342	0.465233	0.467788	1716	0.405592	0.467788							1716	0.401736	0.403237	0.423698	0.409557	1716	0.452973	0.489696	0.470829	0.471166
1714	0.572545	0.574152	0.574106	0.573601	1714	0.62209	0.623907	0.614585	0.620194	1714	0.573601	0.620194									1714	0.393279	0.433177	0.413228	0.413228	1714	0.465318	0.468451	0.462185	0.465318	1714	0.413228	0.465318							1714	0.429691	0.425729	0.448221	0.434547	1714	0.462054	0.498695	0.481731	0.480827
1712	0.584498	0.586229	0.586433	0.58572	1712	0.619415	0.622909	0.613838	0.618721	1712	0.58572	0.618721									1712	0.404268	0.433003	0.418636	0.418635	1712	0.460228	0.464078	0.456377	0.460228	1712	0.418635	0.460228							1712	0.450469	0.442225	0.467345	0.453346	1712	0.467833	0.504688	0.488932	0.487151
1710	0.591985	0.593303	0.593674	0.592987	1710	0.612728	0.617375	0.609602	0.613235	1710	0.592987	0.613235									1710	0.412798	0.431284	0.422041	0.422041	1710	0.453085	0.45718	0.448991	0.453085	1710	0.422041	0.453085							1710	0.467414	0.456122	0.483257	0.468931	1710	0.472819	0.509116	0.494921	0.492285
1708	0.597831	0.59802	0.598355	0.598069	1708	0.604884	0.610665	0.603319	0.606289	1708	0.598069	0.606289									1708	0.420261	0.428464	0.424362	0.424362	1708	0.444605	0.448417	0.440793	0.444605	1708	0.424362	0.444605							1708	0.482929	0.469153	0.497209	0.483097	1708	0.477958	0.513052	0.501585	0.497532
1706	0.602942	0.601734	0.601375	0.602017	1706	0.596726	0.603808	0.596541	0.599025	1706	0.602017	0.599025									1706	0.426165	0.425387	0.425776	0.425776	1706	0.435619	0.439086	0.432152	0.435619	1706	0.425776	0.435619							1706	0.496668	0.480672	0.508622	0.495321	1706	0.482837	0.517007	0.50853	0.502791
1704	0.603805	0.601457	0.600249	0.601837	1704	0.58713	0.594878	0.589053	0.590354	1704	0.601837	0.590354									1704	0.427444	0.420818	0.424131	0.424131	1704	0.425237	0.428651	0.421823	0.425237	1704	0.424131	0.425237							1704	0.505652	0.4885	0.515149	0.5031	1704	0.486251	0.519869	0.512859	0.506326
1702	0.594385	0.591572	0.589972	0.591976	1702	0.574235	0.580878	0.577732	0.577615	1702	0.591976	0.577615									1702	0.420311	0.410873	0.415592	0.415592	1702	0.410955	0.414353	0.407557	0.410955	1702	0.415592	0.410955							1702	0.505515	0.489315	0.513376	0.502735	1702	0.486365	0.518973	0.510937	0.505425
1700	0.570389	0.568722	0.566955	0.568689	1700	0.556979	0.560712	0.559707	0.559133	1700	0.568689	0.559133									1700	0.40249	0.392572	0.397531	0.397531	1700	0.391926	0.395189	0.388662	0.391925	1700	0.397531	0.391925							1700	0.492305	0.479062	0.501094	0.49082	1700	0.480709	0.511299	0.500452	0.497487
1698	0.535017	0.535851	0.53403	0.534966	1698	0.535813	0.536805	0.53541	0.536009	1698	0.534966	0.536009									1698	0.376156	0.367531	0.371843	0.371843	1698	0.370097	0.373366	0.366829	0.370097	1698	0.371843	0.370097							1698	0.467077	0.457496	0.480232	0.468268	1698	0.467724	0.495329	0.482608	0.481887
1696	0.49794	0.500453	0.49892	0.499104	1696	0.51226	0.512569	0.507969	0.510933	1696	0.499104	0.510933									1696	0.347738	0.341186	0.344462	0.344462	1696	0.348237	0.351922	0.344551	0.348237	1696	0.344462	0.348237							1696	0.437432	0.430847	0.455137	0.441139	1696	0.449292	0.473952	0.461971	0.461738
1694	0.465927	0.468302	0.467079	0.467103	1694	0.488934	0.490087	0.482035	0.487019	1694	0.467103	0.487019									1694	0.321971	0.317967	0.319969	0.319969	1694	0.328475	0.332912	0.324038	0.328475	1694	0.319969	0.328475							1694	0.409987	0.405409	0.428972	0.414789	1694	0.429333	0.452579	0.442502	0.441471
1692	0.439219	0.440697	0.43915	0.439689	1692	0.467664	0.469277	0.46071	0.465884	1692	0.439689	0.465884									1692	0.300006	0.299148	0.299577	0.299577	1692	0.311527	0.316721	0.306333	0.311527	1692	0.299577	0.311527							1692	0.385837	0.383335	0.403309	0.390827	1692	0.41093	0.434632	0.425292	0.423618
1690	0.414317	0.415093	0.413247	0.414219	1690	0.447356	0.448389	0.442388	0.446044	1690	0.414219	0.446044									1690	0.280637	0.283237	0.281937	0.281937	1690	0.296059	0.301516	0.290602	0.296059	1690	0.281937	0.296059							1690	0.362975	0.363518	0.378673	0.368389	1690	0.394469	0.4192	0.408812	0.407494
1688	0.387656	0.387684	0.386515	0.387285	1688	0.424546	0.425128	0.421194	0.423623	1688	0.387285	0.423623									1688	0.261085	0.2669	0.263993	0.263993	1688	0.279056	0.283867	0.274245	0.279056	1688	0.263993	0.279056							1688	0.338774	0.342628	0.35412	0.345174	1688	0.377114	0.401638	0.390223	0.389658
1686	0.357134	0.356352	0.356516	0.356667	1686	0.396177	0.397611	0.392388	0.395392	1686	0.356667	0.395392									1686	0.239295	0.247421	0.243358	0.243358	1686	0.258386	0.26201	0.254761	0.258385	1686	0.243358	0.258385							1686	0.311334	0.317191	0.327983	0.318836	1686	0.355709	0.378364	0.367468	0.36718
1684	0.326796	0.325923	0.326657	0.326459	1684	0.365556	0.369117	0.360289	0.364987	1684	0.326459	0.364987									1684	0.217905	0.227364	0.222635	0.222634	1684	0.237309	0.240231	0.234386	0.237309	1684	0.222634	0.237309							1684	0.283833	0.289405	0.301918	0.291719	1684	0.332041	0.35258	0.34353	0.342717
1682	0.303859	0.303689	0.303666	0.303738	1682	0.340283	0.34595	0.334967	0.3404	1682	0.303738	0.3404									1682	0.201825	0.212616	0.207221	0.207221	1682	0.221652	0.224736	0.218568	0.221652	1682	0.207221	0.221652							1682	0.262668	0.26671	0.279955	0.269778	1682	0.311906	0.331941	0.32475	0.322866
1680	0.287776	0.288354	0.287623	0.287918	1680	0.321471	0.328473	0.318826	0.322923	1680	0.287918	0.322923									1680	0.190887	0.20352	0.197204	0.197204	1680	0.21145	0.214898	0.208001	0.211449	1680	0.197204	0.211449							1680	0.248383	0.251481	0.26284	0.254235	1680	0.297172	0.318296	0.311914	0.309127
1678	0.274294	0.274996	0.274534	0.274608	1678	0.305456	0.313628	0.306899	0.308661	1678	0.274608	0.308661									1678	0.182068	0.196305	0.189187	0.189187	1678	0.202853	0.206014	0.199692	0.202853	1678	0.189187	0.202853							1678	0.236949	0.240669	0.248536	0.242051	1678	0.285211	0.30767	0.30116	0.298014
1676	0.261512	0.261684	0.261748	0.261648	1676	0.290116	0.299352	0.295207	0.294892	1676	0.261648	0.294892									1676	0.174164	0.189283	0.181724	0.181724	1676	0.19407	0.19661	0.19153	0.19407	1676	0.181724	0.19407							1676	0.225997	0.231517	0.235509	0.231008	1676	0.273852	0.296903	0.2902	0.286985
1674	0.248595	0.24811	0.248462	0.248389	1674	0.275297	0.28481	0.282776	0.280961	1674	0.248389	0.280961									1674	0.16732	0.182292	0.174806	0.174806	1674	0.185256	0.187533	0.18298	0.185257	1674	0.174806	0.185257							1674	0.215312	0.222965	0.223768	0.220682	1674	0.263022	0.285573	0.279249	0.275948
1672	0.235266	0.234678	0.234837	0.234927	1672	0.26093	0.269691	0.269179	0.2666	1672	0.234927	0.2666									1672	0.16168	0.175415	0.168547	0.168547	1672	0.176912	0.17942	0.174404	0.176912	1672	0.168547	0.176912							1672	0.205343	0.215006	0.214165	0.211505	1672	0.25366	0.274763	0.269258	0.265894
1670	0.222043	0.222066	0.221625	0.221911	1670	0.247128	0.254578	0.255065	0.252257	1670	0.221911	0.252257									1670	0.15693	0.169027	0.162978	0.162978	1670	0.169401	0.172284	0.166517	0.1694	1670	0.162978	0.1694							1670	0.196801	0.208036	0.206801	0.203879	1670	0.246173	0.265498	0.260558	0.25741
1668	0.210007	0.210874	0.209832	0.210238	1668	0.234683	0.240815	0.242215	0.239238	1668	0.210238	0.239238									1668	0.152974	0.163631	0.158303	0.158303	1668	0.163015	0.16601	0.160019	0.163014	1668	0.158303	0.163014							1668	0.19021	0.202281	0.200873	0.197788	1668	0.240231	0.258161	0.253039	0.250477
1666	0.199742	0.201104	0.200064	0.200303	1666	0.224332	0.229477	0.231383	0.228397	1666	0.200303	0.228397									1666	0.149836	0.159089	0.154463	0.154463	1666	0.1576	0.160234	0.154966	0.1576	1666	0.154463	0.1576							1666	0.185406	0.197579	0.195729	0.192905	1666	0.235232	0.252122	0.246665	0.244673
1664	0.191527	0.192669	0.192204	0.192133	1664	0.215961	0.220746	0.221616	0.219441	1664	0.192133	0.219441									1664	0.147485	0.154881	0.151183	0.151183	1664	0.152726	0.154679	0.150774	0.152726	1664	0.151183	0.152726							1664	0.181795	0.19366	0.191109	0.188855	1664	0.230705	0.246582	0.241696	0.239661
1662	0.18513	0.185813	0.185526	0.18549	1662	0.209181	0.213676	0.212749	0.211869	1662	0.18549	0.211869									1662	0.145877	0.15115	0.148514	0.148514	1662	0.148565	0.15005	0.147081	0.148565	1662	0.148514	0.148565							1662	0.178928	0.190603	0.186925	0.185485	1662	0.226925	0.242284	0.238463	0.235891
1660	0.179304	0.180293	0.179558	0.179718	1660	0.203736	0.207109	0.205943	0.205596	1660	0.179718	0.205596									1660	0.144851	0.148478	0.146665	0.146665	1660	0.145574	0.147079	0.144069	0.145574	1660	0.146665	0.145574							1660	0.176572	0.188716	0.183279	0.182856	1660	0.22482	0.240552	0.236624	0.233999
1658	0.173307	0.175364	0.174641	0.174437	1658	0.198944	0.201007	0.200926	0.200292	1658	0.174437	0.200292									1658	0.14391	0.146559	0.145234	0.145234	1658	0.143222	0.144604	0.141839	0.143222	1658	0.145234	0.143222							1658	0.174564	0.187888	0.180478	0.180977	1658	0.224024	0.240178	0.234615	0.232939
1656	0.167957	0.170529	0.170808	0.169765	1656	0.194038	0.19582	0.195384	0.195081	1656	0.169765	0.195081									1656	0.142622	0.144581	0.143601	0.143601	1656	0.140285	0.141078	0.139491	0.140285	1656	0.143601	0.140285							1656	0.173239	0.187552	0.178301	0.179697	1656	0.22258	0.237621	0.230863	0.230355
1654	0.164266	0.165494	0.167128	0.165629	1654	0.1885	0.191519	0.188356	0.189458	1654	0.165629	0.189458									1654	0.141779	0.142132	0.141956	0.141956	1654	0.136458	0.136968	0.135949	0.136459	1654	0.141956	0.136459							1654	0.173017	0.186887	0.17603	0.178645	1654	0.219231	0.231385	0.225514	0.225377
1652	0.162204	0.161079	0.16283	0.162038	1652	0.182124	0.187198	0.181761	0.183694	1652	0.162038	0.183694									1652	0.141811	0.140165	0.140988	0.140988	1652	0.133798	0.135259	0.132336	0.133798	1652	0.140988	0.133798							1652	0.173167	0.185384	0.174207	0.177586	1652	0.21434	0.224164	0.220344	0.219616
1650	0.160161	0.157837	0.158548	0.158849	1650	0.177079	0.182903	0.178855	0.179612	1650	0.158849	0.179612									1650	0.141344	0.139769	0.140557	0.140557	1650	0.134008	0.137088	0.130929	0.134008	1650	0.140557	0.134008							1650	0.17263	0.183995	0.173575	0.176733	1650	0.209968	0.219124	0.216739	0.215277
1648	0.156553	0.154651	0.15484	0.155348	1648	0.175306	0.179936	0.179621	0.178288	1648	0.155348	0.178288									1648	0.139987	0.13994	0.139964	0.139964	1648	0.135931	0.139677	0.132184	0.13593	1648	0.139964	0.13593							1648	0.171962	0.18436	0.174148	0.176823	1648	0.208192	0.216371	0.214214	0.212926
1646	0.152589	0.151397	0.15203	0.152005	1646	0.176421	0.179955	0.181097	0.179158	1646	0.152005	0.179158									1646	0.139234	0.139765	0.139499	0.139499	1646	0.138629	0.141746	0.135512	0.138629	1646	0.139499	0.138629							1646	0.173057	0.187087	0.176716	0.178953	1646	0.208383	0.214202	0.212075	0.211553
1644	0.15073	0.149545	0.150447	0.150241	1644	0.178868	0.182925	0.182181	0.181325	1644	0.150241	0.181325									1644	0.139956	0.140103	0.14003	0.14003	1644	0.142837	0.145238	0.140436	0.142837	1644	0.14003	0.142837							1644	0.176858	0.19124	0.181745	0.183281	1644	0.208263	0.212323	0.210752	0.210446
1642	0.15083	0.149291	0.149812	0.149978	1642	0.181669	0.186996	0.184642	0.184436	1642	0.149978	0.184436									1642	0.141066	0.141555	0.141311	0.141311	1642	0.148661	0.151011	0.146311	0.148661	1642	0.141311	0.148661							1642	0.182418	0.195803	0.187894	0.188705	1642	0.207049	0.211539	0.210438	0.209675
1640	0.150886	0.149252	0.149299	0.149812	1640	0.184889	0.190656	0.189482	0.188342	1640	0.149812	0.188342									1640	0.14146	0.14345	0.142455	0.142455	1640	0.154812	0.157246	0.152378	0.154812	1640	0.142455	0.154812							1640	0.188008	0.200788	0.193357	0.194051	1640	0.205679	0.211412	0.210411	0.209167
1638	0.149581	0.148122	0.148434	0.148712	1638	0.189091	0.194024	0.195064	0.192726	1638	0.148712	0.192726									1638	0.141156	0.144685	0.142921	0.142921	1638	0.159923	0.161976	0.157871	0.159923	1638	0.142921	0.159923							1638	0.192568	0.20609	0.197287	0.198648	1638	0.205107	0.210358	0.209663	0.208376
1636	0.147455	0.146277	0.147104	0.146945	1636	0.192728	0.1968	0.198152	0.195893	1636	0.146945	0.195893									1636	0.140635	0.144668	0.142651	0.142651	1636	0.162651	0.164018	0.161284	0.162651	1636	0.142651	0.162651							1636	0.194678	0.209661	0.198924	0.201088	1636	0.204973	0.207481	0.207521	0.206658
1634	0.145449	0.144552	0.145124	0.145042	1634	0.192565	0.196855	0.196981	0.195467	1634	0.145042	0.195467									1634	0.140004	0.143797	0.1419	0.1419	1634	0.16228	0.163455	0.161105	0.16228	1634	0.1419	0.16228							1634	0.193054	0.209095	0.197541	0.199897	1634	0.203713	0.203737	0.204476	0.203975
1632	0.143221	0.142439	0.142429	0.142696	1632	0.188526	0.193665	0.193027	0.191739	1632	0.142696	0.191739									1632	0.138664	0.142282	0.140473	0.140473	1632	0.159807	0.161425	0.15819	0.159808	1632	0.140473	0.159808							1632	0.189138	0.205327	0.193902	0.196122	1632	0.200817	0.200522	0.20142	0.20092
1630	0.14029	0.139483	0.139208	0.13966	1630	0.18265	0.188623	0.188078	0.18645	1630	0.13966	0.18645									1630	0.136096	0.139793	0.137944	0.137944	1630	0.15601	0.157948	0.154072	0.15601	1630	0.137944	0.15601							1630	0.18438	0.200277	0.188815	0.191157	1630	0.196954	0.197662	0.198314	0.197643
1628	0.137269	0.136339	0.136006	0.136538	1628	0.176425	0.182925	0.182633	0.180661	1628	0.136538	0.180661									1628	0.132654	0.136527	0.134591	0.134591	1628	0.150997	0.15281	0.149183	0.150997	1628	0.134591	0.150997							1628	0.178382	0.194001	0.182174	0.184852	1628	0.192574	0.194173	0.19471	0.193819
1626	0.135102	0.13406	0.13344	0.134201	1626	0.170883	0.177346	0.177142	0.175124	1626	0.134201	0.175124									1626	0.1294	0.133223	0.131311	0.131311	1626	0.145576	0.14721	0.143942	0.145576	1626	0.131311	0.145576							1626	0.171028	0.186345	0.174426	0.177266	1626	0.188036	0.189972	0.190616	0.189541
1624	0.133572	0.132845	0.131379	0.132599	1624	0.166444	0.171963	0.172394	0.170267	1624	0.132599	0.170267									1624	0.127369	0.130672	0.129021	0.129021	1624	0.141078	0.142895	0.139262	0.141078	1624	0.129021	0.141078							1624	0.163368	0.178611	0.166847	0.169609	1624	0.184061	0.186255	0.186552	0.185623
1622	0.131615	0.131963	0.129627	0.131068	1622	0.163239	0.16689	0.168949	0.166359	1622	0.131068	0.166359									1622	0.126734	0.129232	0.127983	0.127983	1622	0.138243	0.140505	0.135982	0.138243	1622	0.127983	0.138243							1622	0.156499	0.172194	0.160461	0.163051	1622	0.181274	0.183972	0.182889	0.182712
1620	0.130353	0.132067	0.129828	0.130749	1620	0.162484	0.164321	0.167351	0.164719	1620	0.130749	0.164719									1620	0.127346	0.12919	0.128268	0.128268	1620	0.137348	0.139714	0.134981	0.137347	1620	0.128268	0.137347							1620	0.150631	0.166952	0.155573	0.157719	1620	0.179499	0.182608	0.179594	0.180567
1618	0.133172	0.135685	0.134349	0.134402	1618	0.166191	0.167383	0.16894	0.167505	1618	0.134402	0.167505									1618	0.129585	0.131544	0.130565	0.130565	1618	0.139225	0.141125	0.137324	0.139225	1618	0.130565	0.139225							1618	0.145939	0.1622	0.152166	0.153435	1618	0.178032	0.181285	0.176789	0.178702
1616	0.141414	0.143926	0.143306	0.142882	1616	0.174832	0.176479	0.175198	0.175503	1616	0.142882	0.175503									1616	0.133765	0.136937	0.135351	0.135351	1616	0.144494	0.145818	0.14317	0.144494	1616	0.135351	0.144494							1616	0.142889	0.157945	0.14996	0.150265	1616	0.176388	0.179784	0.174784	0.176985
1614	0.153187	0.155456	0.154802	0.154482	1614	0.187113	0.189271	0.186283	0.187556	1614	0.154482	0.187556									1614	0.139539	0.144556	0.142047	0.142047	1614	0.152409	0.153416	0.151402	0.152409	1614	0.142047	0.152409							1614	0.14124	0.154535	0.148381	0.148052	1614	0.174667	0.178438	0.173674	0.175593
1612	0.166375	0.168831	0.167648	0.167618	1612	0.202124	0.203983	0.201457	0.202521	1612	0.167618	0.202521									1612	0.14623	0.153044	0.149637	0.149637	1612	0.161556	0.16241	0.160703	0.161556	1612	0.149637	0.161556							1612	0.140009	0.151942	0.146813	0.146255	1612	0.173436	0.177712	0.173223	0.17479
1610	0.180017	0.183086	0.181607	0.18157	1610	0.219284	0.220203	0.219174	0.219554	1610	0.18157	0.219554									1610	0.152694	0.160871	0.156782	0.156782	1610	0.170247	0.170803	0.169692	0.170248	1610	0.156782	0.170248							1610	0.138224	0.149586	0.14486	0.144223	1610	0.17269	0.177277	0.172752	0.17424
1608	0.19289	0.196418	0.19519	0.194833	1608	0.236275	0.236458	0.236149	0.236294	1608	0.194833	0.236294									1608	0.157046	0.166128	0.161587	0.161587	1608	0.176324	0.176383	0.176265	0.176324	1608	0.161587	0.176324							1608	0.135306	0.146587	0.142167	0.141353	1608	0.171369	0.175986	0.171257	0.172871
1606	0.202235	0.205764	0.20493	0.20431	1606	0.248843	0.248924	0.248281	0.248683	1606	0.20431	0.248683									1606	0.157542	0.167223	0.162382	0.162382	1606	0.177824	0.177481	0.178167	0.177824	1606	0.162382	0.177824							1606	0.131221	0.14234	0.138297	0.137286	1606	0.168398	0.173022	0.168047	0.169822
1604	0.205003	0.208369	0.207656	0.207009	1604	0.253282	0.253608	0.25258	0.253157	1604	0.207009	0.253157									1604	0.153789	0.163854	0.158822	0.158822	1604	0.174178	0.173781	0.174575	0.174178	1604	0.158822	0.174178							1604	0.126337	0.136964	0.133186	0.132162	1604	0.163734	0.168463	0.163285	0.165161
1602	0.200581	0.203914	0.203186	0.20256	1602	0.249173	0.249748	0.248642	0.249188	1602	0.20256	0.249188									1602	0.146907	0.157008	0.151958	0.151958	1602	0.166523	0.166277	0.166768	0.166523	1602	0.151958	0.166523							1602	0.121118	0.131123	0.127364	0.126535	1602	0.158084	0.162767	0.157682	0.159511
1600	0.191236	0.194566	0.193861	0.193221	1600	0.238828	0.239717	0.238401	0.238982	1600	0.193221	0.238982									1600	0.138604	0.148269	0.143437	0.143437	1600	0.156878	0.156767	0.15699	0.156879	1600	0.143437	0.156879							1600	0.115929	0.125382	0.121453	0.120921	1600	0.152033	0.15635	0.151795	0.153393
1598	0.179675	0.182935	0.182129	0.18158	1598	0.224965	0.2262	0.224691	0.225285	1598	0.18158	0.225285									1598	0.130171	0.139111	0.134641	0.134641	1598	0.14703	0.147064	0.146996	0.14703	1598	0.134641	0.14703							1598	0.11096	0.119977	0.115841	0.115593	1598	0.145915	0.149841	0.145905	0.14722
1596	0.167662	0.170852	0.169919	0.169478	1596	0.20989	0.211319	0.210019	0.210409	1596	0.169478	0.210409									1596	0.12237	0.130612	0.126491	0.126491	1596	0.138087	0.138372	0.137801	0.138087	1596	0.126491	0.138087							1596	0.10636	0.115054	0.110849	0.110754	1596	0.140245	0.143991	0.14037	0.141535
1594	0.156867	0.159932	0.159061	0.15862	1594	0.195714	0.197357	0.196183	0.196418	1594	0.15862	0.196418									1594	0.115808	0.123483	0.119645	0.119646	1594	0.130657	0.131173	0.13014	0.130657	1594	0.119646	0.130657							1594	0.102312	0.110789	0.106826	0.106642	1594	0.135394	0.139234	0.135639	0.136756
1592	0.14829	0.15131	0.150389	0.149996	1592	0.183729	0.185556	0.184558	0.184614	1592	0.149996	0.184614									1592	0.110897	0.118361	0.114629	0.114629	1592	0.125249	0.125967	0.124531	0.125249	1592	0.114629	0.125249							1592	0.0989771	0.107217	0.10365	0.103281	1592	0.131387	0.1357	0.13181	0.132966
1590	0.141788	0.144901	0.144044	0.143578	1590	0.17465	0.176446	0.176128	0.175741	1590	0.143578	0.175741									1590	0.107713	0.115414	0.111564	0.111563	1590	0.122101	0.122935	0.121266	0.122101	1590	0.111563	0.122101							1590	0.0962651	0.104214	0.100926	0.100468	1590	0.128008	0.132883	0.128646	0.129846
1588	0.13773	0.140697	0.140218	0.139548	1588	0.168927	0.170738	0.170716	0.170127	1588	0.139548	0.170127									1588	0.106372	0.114383	0.110377	0.110377	1588	0.121105	0.121809	0.1204	0.121105	1588	0.110377	0.121105							1588	0.0940019	0.101775	0.098616	0.098131	1588	0.12507	0.13025	0.126154	0.127158
1586	0.136393	0.1388	0.138671	0.137955	1586	0.166396	0.168363	0.167864	0.167541	1586	0.137955	0.167541									1586	0.106646	0.114898	0.110772	0.110772	1586	0.121856	0.122382	0.12133	0.121856	1586	0.110772	0.121856							1586	0.0923588	0.100121	0.096865	0.0964483	1586	0.12264	0.128137	0.124661	0.125146
1584	0.136605	0.138347	0.138327	0.13776	1584	0.166037	0.167801	0.167034	0.166957	1584	0.13776	0.166957									1584	0.107583	0.115969	0.111776	0.111776	1584	0.123195	0.123755	0.122635	0.123195	1584	0.111776	0.123195							1584	0.0913361	0.0994749	0.095656	0.095489	1584	0.121017	0.127304	0.124214	0.124178
1582	0.136446	0.137828	0.137976	0.137417	1582	0.166332	0.167179	0.167053	0.166855	1582	0.137417	0.166855									1582	0.108122	0.116149	0.112135	0.112135	1582	0.123568	0.124265	0.122871	0.123568	1582	0.112135	0.123568							1582	0.0905505	0.0997423	0.095006	0.0950996	1582	0.12043	0.12787	0.124351	0.124217
1580	0.135009	0.136375	0.137245	0.13621	1580	0.166002	0.165818	0.166261	0.166027	1580	0.13621	0.166027									1580	0.107476	0.114343	0.110909	0.110909	1580	0.121937	0.122601	0.121273	0.121937	1580	0.110909	0.121937							1580	0.0899012	0.10037	0.095196	0.0951557	1580	0.120695	0.128946	0.124605	0.124749
1578	0.133205	0.134443	0.136552	0.134733	1578	0.164226	0.164465	0.163512	0.164068	1578	0.134733	0.164068									1578	0.105107	0.110391	0.107749	0.107749	1578	0.11821	0.118616	0.117805	0.11821	1578	0.107749	0.11821							1578	0.089644	0.100549	0.096199	0.095464	1578	0.121034	0.129245	0.12481	0.12503
1576	0.13225	0.133094	0.1356	0.133648	1576	0.160281	0.163098	0.159331	0.160903	1576	0.133648	0.160903									1576	0.101119	0.105671	0.103395	0.103395	1576	0.113545	0.113876	0.113215	0.113546	1576	0.103395	0.113546							1576	0.0896881	0.0997312	0.09698	0.0954664	1576	0.120309	0.128253	0.124721	0.124428
1574	0.131535	0.132169	0.133594	0.132433	1574	0.154638	0.160655	0.155961	0.157085	1574	0.132433	0.157085									1574	0.0963426	0.102102	0.0992223	0.0992223	1574	0.109572	0.110384	0.108761	0.109573	1574	0.0992223	0.109573							1574	0.089393	0.0981592	0.096155	0.0945691	1574	0.118108	0.12637	0.124011	0.12283
1572	0.130057	0.130805	0.130761	0.130541	1572	0.149291	0.157276	0.154473	0.15368	1572	0.130541	0.15368									1572	0.0919979	0.0998866	0.0959423	0.0959423	1572	0.106642	0.108073	0.10521	0.106642	1572	0.0959423	0.106642							1572	0.0882055	0.0966128	0.093758	0.0928588	1572	0.115341	0.124282	0.12292	0.120848
1570	0.128132	0.12892	0.128117	0.12839	1570	0.145916	0.154301	0.153624	0.15128	1570	0.12839	0.15128									1570	0.0890959	0.098153	0.0936244	0.0936245	1570	0.104285	0.106101	0.102469	0.104285	1570	0.0936245	0.104285							1570	0.0864288	0.095582	0.091232	0.0910809	1570	0.113232	0.122718	0.12234	0.11943
1568	0.126773	0.127213	0.126417	0.126801	1568	0.144828	0.15278	0.152323	0.149977	1568	0.126801	0.149977									1568	0.0877925	0.0965277	0.0921601	0.0921601	1568	0.102428	0.104503	0.100352	0.102428	1568	0.0921601	0.102428							1568	0.0848187	0.0950515	0.089802	0.0898907	1568	0.112234	0.122545	0.123	0.11926
1566	0.126051	0.126219	0.12552	0.12593	1566	0.144967	0.152271	0.151065	0.149434	1566	0.12593	0.149434									1566	0.0873725	0.095473	0.0914227	0.0914227	1566	0.101374	0.10373	0.0990165	0.101373	1566	0.0914227	0.101373							1566	0.0837231	0.0948489	0.08944	0.0893373	1566	0.112189	0.124452	0.124672	0.120438
1564	0.12558	0.125849	0.125417	0.125615	1564	0.145017	0.152301	0.150709	0.149342	1564	0.125615	0.149342									1564	0.0865445	0.0951733	0.0908589	0.0908589	1564	0.100896	0.103118	0.0986736	0.100896	1564	0.0908589	0.100896							1564	0.0832108	0.0948485	0.089471	0.0891768	1564	0.112307	0.127201	0.125986	0.121831
1562	0.125883	0.126072	0.125811	0.125922	1562	0.144963	0.152531	0.150963	0.149486	1562	0.125922	0.149486									1562	0.0847039	0.095222	0.0899629	0.0899629	1562	0.100017	0.101484	0.0985505	0.100017	1562	0.0899629	0.100017							1562	0.0836337	0.0952476	0.089298	0.0893931	1562	0.111963	0.128385	0.126042	0.12213
1560	0.126147	0.125662	0.125537	0.125782	1560	0.145542	0.152003	0.150922	0.149489	1560	0.125782	0.149489									1560	0.0829517	0.0946867	0.0888192	0.0888192	1560	0.09796	0.098913	0.0970072	0.0979601	1560	0.0888192	0.0979601							1560	0.0856549	0.0962303	0.089001	0.0902954	1560	0.113256	0.12842	0.125772	0.122483
1558	0.124614	0.123431	0.123381	0.123809	1558	0.144687	0.149409	0.148274	0.147457	1558	0.123809	0.147457									1558	0.082225	0.0929319	0.0875785	0.0875785	1558	0.095257	0.096688	0.0938264	0.0952571	1558	0.0875785	0.0952571							1558	0.0884772	0.0971742	0.090272	0.0919745	1558	0.117394	0.128826	0.125832	0.124017
1556	0.121113	0.119703	0.119343	0.120053	1556	0.141026	0.144595	0.142581	0.142734	1556	0.120053	0.142734									1556	0.082257	0.090941	0.086599	0.086599	1556	0.0932995	0.096003	0.0905959	0.0932995	1556	0.086599	0.0932995							1556	0.0904707	0.0974079	0.093602	0.0938269	1556	0.121401	0.129166	0.125897	0.125488
1554	0.116824	0.11534	0.11501	0.115725	1554	0.136597	0.139416	0.136273	0.137429	1554	0.115725	0.137429									1554	0.0821977	0.0888218	0.0855097	0.0855097	1554	0.0921625	0.09592	0.0884049	0.0921625	1554	0.0855097	0.0921625							1554	0.0919731	0.0972324	0.097735	0.0956468	1554	0.123632	0.129676	0.126274	0.126527
1552	0.113087	0.111468	0.111734	0.112096	1552	0.132875	0.135519	0.130603	0.132999	1552	0.112096	0.132999									1552	0.0814324	0.0863385	0.0838855	0.0838854	1552	0.090915	0.094861	0.0869688	0.0909149	1552	0.0838854	0.0909149							1552	0.0936151	0.0973004	0.10142	0.0974452	1552	0.124992	0.130929	0.127516	0.127812
1550	0.110942	0.109034	0.110081	0.110019	1550	0.130194	0.133646	0.12624	0.130027	1550	0.110019	0.130027									1550	0.0804158	0.0844449	0.0824303	0.0824303	1550	0.08963	0.093223	0.0860366	0.0896299	1550	0.0824303	0.0896299							1550	0.0951168	0.0978309	0.103929	0.0989589	1550	0.125849	0.132732	0.12965	0.12941
1548	0.110522	0.108427	0.109785	0.109578	1548	0.128401	0.133377	0.124055	0.128611	1548	0.109578	0.128611									1548	0.0797206	0.084006	0.0818633	0.0818633	1548	0.0890245	0.092323	0.0857264	0.0890246	1548	0.0818633	0.0890246							1548	0.096501	0.0990009	0.105182	0.100228	1548	0.12623	0.135147	0.132344	0.13124
1546	0.110618	0.10874	0.109836	0.109731	1546	0.126961	0.133187	0.124371	0.128173	1546	0.109731	0.128173									1546	0.079511	0.0847879	0.0821494	0.0821494	1546	0.089126	0.09243	0.0858222	0.0891261	1546	0.0821494	0.0891261							1546	0.0977981	0.101276	0.105659	0.101578	1546	0.126567	0.138172	0.135323	0.133354
1544	0.110147	0.108502	0.109572	0.109407	1544	0.125795	0.132223	0.125673	0.127897	1544	0.109407	0.127897									1544	0.0795445	0.08525	0.0823973	0.0823973	1544	0.089009	0.09242	0.0855978	0.0890089	1544	0.0823973	0.0890089							1544	0.0989911	0.104681	0.106427	0.103366	1544	0.127846	0.141623	0.138782	0.136084
1542	0.109752	0.107867	0.109185	0.108935	1542	0.125213	0.131246	0.126127	0.127529	1542	0.108935	0.127529									1542	0.0793337	0.0845019	0.0819178	0.0819178	1542	0.08835	0.091744	0.0849555	0.0883498	1542	0.0819178	0.0883498							1542	0.100175	0.107926	0.108461	0.105521	1542	0.13114	0.145424	0.14237	0.139645
1540	0.110422	0.10818	0.109013	0.109205	1540	0.125065	0.131047	0.126083	0.127398	1540	0.109205	0.127398									1540	0.0790468	0.0841655	0.0816062	0.0816062	1540	0.0880065	0.091359	0.0846544	0.0880066	1540	0.0816062	0.0880066							1540	0.10097	0.109498	0.111044	0.107171	1540	0.135173	0.148053	0.144594	0.142607
1538	0.111386	0.108982	0.108942	0.10977	1538	0.124803	0.13125	0.126361	0.127471	1538	0.10977	0.127471									1538	0.0790683	0.0850014	0.0820348	0.0820348	1538	0.088206	0.091659	0.0847532	0.0882061	1538	0.0820348	0.0882061							1538	0.101126	0.109221	0.112853	0.107733	1538	0.137172	0.148325	0.144997	0.143498
1536	0.111629	0.109247	0.108578	0.109818	1536	0.124335	0.131098	0.126603	0.127345	1536	0.109818	0.127345									1536	0.0787838	0.0855229	0.0821533	0.0821533	1536	0.0881745	0.091774	0.0845752	0.0881746	1536	0.0821533	0.0881746							1536	0.101338	0.10814	0.113792	0.107757	1536	0.137134	0.147742	0.14471	0.143195
1534	0.111181	0.108961	0.108134	0.109425	1534	0.124312	0.130782	0.126987	0.12736	1534	0.109425	0.12736									1534	0.0784638	0.0854687	0.0819662	0.0819662	1534	0.0877455	0.091384	0.0841067	0.0877454	1534	0.0819662	0.0877454							1534	0.101751	0.107245	0.11398	0.107659	1534	0.136749	0.147487	0.144429	0.142888
1532	0.111001	0.108719	0.108328	0.109349	1532	0.125128	0.13129	0.127381	0.127933	1532	0.109349	0.127933									1532	0.0791605	0.0856574	0.0824089	0.0824089	1532	0.0876375	0.091182	0.0840926	0.0876374	1532	0.0824089	0.0876374							1532	0.101852	0.10678	0.113836	0.107489	1532	0.136507	0.14731	0.144155	0.142657
1530	0.111609	0.108943	0.109089	0.10988	1530	0.126185	0.132537	0.127376	0.128699	1530	0.10988	0.128699									1530	0.0808067	0.0865798	0.0836932	0.0836932	1530	0.088472	0.091989	0.0849546	0.0884719	1530	0.0836932	0.0884719							1530	0.101804	0.106681	0.113773	0.107419	1530	0.136048	0.147135	0.143951	0.142378
1528	0.112224	0.109179	0.109667	0.110357	1528	0.126678	0.133447	0.127218	0.129114	1528	0.110357	0.129114									1528	0.0825663	0.0880318	0.085299	0.085299	1528	0.0900145	0.093585	0.0864438	0.0900144	1528	0.085299	0.0900144							1528	0.101629	0.106837	0.113518	0.107328	1528	0.13512	0.147023	0.143497	0.14188
1526	0.112285	0.109088	0.109876	0.110416	1526	0.126691	0.133741	0.127136	0.129189	1526	0.110416	0.129189									1526	0.0844146	0.0900055	0.0872101	0.08721	1526	0.0921235	0.095674	0.0885727	0.0921234	1526	0.08721	0.0921234							1526	0.100726	0.106716	0.112586	0.106676	1526	0.133533	0.14605	0.14186	0.140481
1524	0.113009	0.109737	0.110954	0.111233	1524	0.127869	0.135138	0.127783	0.130263	1524	0.111233	0.130263									1524	0.087976	0.0938279	0.090902	0.090902	1524	0.096206	0.099687	0.0927251	0.096206	1524	0.090902	0.096206							1524	0.0987267	0.105325	0.110785	0.104946	1524	0.130986	0.142834	0.138409	0.13741
1522	0.11661	0.113399	0.11469	0.1149	1522	0.132419	0.13978	0.130896	0.134365	1522	0.1149	0.134365									1522	0.0953783	0.101937	0.0986576	0.0986576	1522	0.105138	0.108776	0.1015	0.105138	1522	0.0986576	0.105138							1522	0.0960324	0.102095	0.108287	0.102138	1522	0.127542	0.137588	0.133668	0.132933
1520	0.124449	0.121655	0.122586	0.122897	1520	0.14232	0.14922	0.138968	0.143503	1520	0.122897	0.143503									1520	0.107933	0.11635	0.112142	0.112142	1520	0.121382	0.125304	0.11746	0.121382	1520	0.112142	0.121382							1520	0.0932101	0.0976493	0.105267	0.0987088	1520	0.123566	0.131614	0.12858	0.12792
1518	0.136968	0.134779	0.135142	0.13563	1518	0.158353	0.164346	0.153081	0.158593	1518	0.13563	0.158593									1518	0.126062	0.137338	0.1317	0.1317	1518	0.145315	0.149203	0.141427	0.145315	1518	0.1317	0.145315							1518	0.0904467	0.0931581	0.10183	0.0951449	1518	0.119436	0.125818	0.123549	0.122934
1516	0.152488	0.150915	0.150419	0.151274	1516	0.178536	0.183485	0.17147	0.17783	1516	0.151274	0.17783									1516	0.147865	0.162311	0.155088	0.155088	1516	0.174	0.177611	0.170389	0.174	1516	0.155088	0.174							1516	0.0881391	0.0895618	0.09843	0.0920436	1516	0.115866	0.121173	0.119165	0.118735
1514	0.167512	0.16659	0.164994	0.166365	1514	0.198769	0.202621	0.190375	0.197255	1514	0.166365	0.197255									1514	0.169291	0.186763	0.178027	0.178027	1514	0.202359	0.205762	0.198956	0.202359	1514	0.178027	0.202359							1514	0.0865409	0.0872672	0.095694	0.089834	1514	0.113432	0.118578	0.116082	0.116031
1512	0.17913	0.17896	0.176455	0.178182	1512	0.215741	0.21823	0.206446	0.213472	1512	0.178182	0.213472									1512	0.186903	0.207138	0.19702	0.19702	1512	0.226383	0.229475	0.223291	0.226383	1512	0.19702	0.226383							1512	0.0854501	0.0862715	0.09379	0.0885039	1512	0.111777	0.117614	0.11449	0.114627
1510	0.185422	0.185878	0.183551	0.18495	1510	0.226928	0.228083	0.216614	0.223875	1510	0.18495	0.223875									1510	0.197769	0.220374	0.209071	0.209071	1510	0.242706	0.244965	0.240448	0.242707	1510	0.209071	0.242707							1510	0.0847123	0.0861268	0.092341	0.0877267	1510	0.110051	0.117161	0.114241	0.113818
1508	0.183475	0.184429	0.183135	0.18368	1508	0.227465	0.228061	0.21563	0.223719	1508	0.18368	0.223719									1508	0.195857	0.220106	0.207981	0.207981	1508	0.243889	0.24473	0.243047	0.243889	1508	0.207981	0.243889							1508	0.0844272	0.0860876	0.091101	0.0872053	1508	0.10845	0.116814	0.114142	0.113135
1506	0.174134	0.175619	0.174513	0.174755	1506	0.215696	0.217263	0.204538	0.212499	1506	0.174755	0.212499									1506	0.181941	0.206842	0.194391	0.194391	1506	0.228802	0.228687	0.228917	0.228802	1506	0.194391	0.228802							1506	0.0845853	0.0860233	0.089488	0.0866989	1506	0.107815	0.116359	0.113575	0.112583
1504	0.164117	0.16575	0.164019	0.164629	1504	0.200573	0.20375	0.193371	0.199231	1504	0.164629	0.199231									1504	0.167062	0.191799	0.17943	0.17943	1504	0.210513	0.210531	0.210495	0.210513	1504	0.17943	0.210513							1504	0.0843224	0.0859001	0.087938	0.0860535	1504	0.107507	0.116012	0.113318	0.112279
1502	0.155847	0.157498	0.155111	0.156152	1502	0.187943	0.191852	0.185438	0.188411	1502	0.156152	0.188411									1502	0.155183	0.179374	0.167278	0.167278	1502	0.195566	0.196148	0.194985	0.195566	1502	0.167278	0.195566							1502	0.0832354	0.0859279	0.087434	0.0855324	1502	0.107759	0.11712	0.114087	0.112989
1500	0.148351	0.150189	0.147962	0.148834	1500	0.178059	0.181507	0.178408	0.179325	1500	0.148834	0.179325									1500	0.144506	0.16743	0.155968	0.155968	1500	0.181217	0.181865	0.180568	0.181217	1500	0.155968	0.181217							1500	0.0823543	0.0868909	0.088055	0.0857667	1500	0.11031	0.120454	0.116478	0.115747
1498	0.143597	0.145398	0.143949	0.144315	1498	0.171035	0.17444	0.171525	0.172333	1498	0.144315	0.172333									1498	0.135577	0.156288	0.145933	0.145933	1498	0.167009	0.16729	0.166728	0.167009	1498	0.145933	0.167009							1498	0.0829476	0.0888374	0.089992	0.087259	1498	0.115569	0.125511	0.120686	0.120589
1496	0.143943	0.145315	0.144373	0.144544	1496	0.167962	0.172632	0.167587	0.169394	1496	0.144544	0.169394									1496	0.130454	0.149194	0.139824	0.139824	1496	0.156529	0.156847	0.156212	0.156529	1496	0.139824	0.156529							1496	0.0849426	0.0905776	0.092637	0.0893857	1496	0.121784	0.130824	0.125818	0.126142
1494	0.148904	0.149737	0.148777	0.149139	1494	0.169124	0.175693	0.169137	0.171318	1494	0.149139	0.171318									1494	0.129767	0.147876	0.138821	0.138821	1494	0.15218	0.1532	0.151161	0.15218	1494	0.138821	0.15218							1494	0.0866034	0.0910101	0.094588	0.0907338	1494	0.12681	0.135111	0.130569	0.13083
[truncated: 472 more rows]
[truncated: 8 more columns]

## Sheet: difference spectra
																																Name:	1"Spectrum at 301.2 Secs (GB 5ml acetone evap LC 1.spp)"	2 "Spectrum at 301.2 Secs (GB 5ml acetone evap LC 1.spp)"	3 "Spectrum at 301.2 Secs (GB 5ml acetone evap LC 1.spp)"		Name:	"Spectrum at 601.6 Secs (GB 5ml acetone evap LC 1.spp)"	"Spectrum at 601.6 Secs (GB 5ml acetone evap LC 1.spp)"	"Spectrum at 601.6 Secs (GB 5ml acetone evap LC 1.spp)"
[truncated: 1,703 more rows]

[truncated: 7 more sheets: OS Kinetics, OU Kinetics , GB Kinetics , OS (components change), OU (components change), GB (components change), 10 to 30s spectra]
